# Supplementary material for: Differences in Human Cortical Gene Expression Match the Temporal Properties of Large-Scale Functional Networks
Source: PLoS One. 2014 Dec 29;9(12):e115913. doi: 10.1371/journal.pone.0115913 (PMC4278769; doi:10.1371/journal.pone.0115913)
Supplement: S1 Table — Brain H0351.2001 CA regions factor scores for Dimensions 1 and 2 and bootstrap ratios for Dimension 1. (CSV) [file pone.0115913.s004.csv]

Region name	x (MNI)	y (MNI)	z (MNI)	Factor score Dimension 1	Factor score Dimension 2	Bootstrap ratio Dimension 1
AnG.i	-35.7	-84.3	25.7	0.0439071203	-0.0999018301	1.4637016375
AnG.i	-36.7	-84.3	25.7	0.040247977	-0.0568925242	1.3608946821
AnG.i	-43.9	-76.3	27.4	-0.0417296297	-0.0071867259	-1.3920159679
AnG.i	55.7	-61	32.5	-0.0158302365	-0.0246569005	-0.4960929495
AnG.s	-35.4	-76.5	51.1	0.0130589783	-0.0075056996	0.464351926
AnG.s	-56.1	-60.3	43.1	-0.0478905382	0.0633629426	-1.5378560873
AnG.s	36.6	-65.7	45.2	0.0278977533	-0.0072709013	0.9524904129
AnG.s	44.2	-56.1	43.6	-0.0008877201	0.039504606	-0.0064223522
AnG.s	45.3	-56.1	43.6	0.0172727426	0.0149628382	0.6166868198
AOrG	21.6	51.3	-14	-0.0691818341	-0.0198536028	-2.3673680439
ATZ	-19.1	-13.6	-11.8	0.0212596008	-0.1028586386	0.7230288992
BLA	-24.2	-9.4	-16.1	-0.0371798629	-0.0314654861	-1.2151696905
BLA	-24.4	-13.8	-11.9	0.0288820013	-0.0411207307	0.9365389119
CgGf.i	-7.2	38.2	-7.8	-0.0639955677	-0.0468097395	-2.1401424201
CgGf.i	0	31.6	12.7	-0.0611656197	-0.0932623297	-2.0187461469
CgGf.i	6.4	32.3	-14.2	-0.0732748777	-0.0337305975	-2.4382841108
CgGf.s	10.9	43.3	23.1	-0.043602739	0.0178862317	-1.4606775287
CgGf.s	8.6	35.7	11	-0.0594623743	-0.0587788554	-1.9569704232
CgGf.s	9.5	31.1	18.6	-0.0327857097	-0.0278987423	-1.0753115194
CgGp.s	-7.1	1.4	36.1	-0.0265330715	-0.009627048	-0.8639899764
CgGp.s	6	-22.7	39.8	-0.0454682089	0.0076304432	-1.5292332382
Cun.pest	-1.5	-68.9	19.1	0.1708675637	0.0016986229	5.397184906
Cun.pest	-2.5	-68.9	19.1	0.1393564943	-0.0058364244	4.4493232854
Cun.pest	11.1	-70.8	15.3	0.1509190007	-0.0467076419	4.8735282627
Cun.str	-6	-79	18.7	0.1689631472	-0.0255183034	5.305699716
Cun.str	7.3	-98	8	0.2510792185	-0.1079338853	7.7434361084
FP.s	10.3	61.5	-16.2	-0.0805702638	-0.0147499252	-2.7716000532
FP.s	26.2	64.7	-5.2	-0.0716144068	0.0644147098	-2.3386312443
fro	-33.1	14	10.7	-0.0120013816	-0.0063199633	-0.3786589084
fro	-37.7	0.6	14.3	0.0133149069	-0.0153273326	0.4735040963
fro	-45.6	22.4	-2.4	-0.0417599819	0.0216824986	-1.3947067136
fro	35.2	4.7	16.3	-0.0112560801	0.0110030886	-0.351134078
fro	44.9	13	1.6	-0.0367131307	0.0140011689	-1.2206307266
FuG.cos	-27.2	-1.1	-34.5	-0.0591234142	-0.0748834194	-1.9735493988
FuG.cos	-29.6	-12.9	-29	-0.0194949166	-0.0812373263	-0.6129858295
FuG.cos	-32.2	-31.6	-16.6	-0.0360747005	-0.0596251603	-1.1776995704
FuG.cos	-32.4	-37.9	-15.4	-0.0532967326	-0.0364678034	-1.7609677144
FuG.cos	27.6	-4.3	-33.8	-0.0828492574	-0.0649677453	-2.8169314018
FuG.cos	28.7	-43.8	-12.9	-0.0367968319	0.0217085706	-1.2212727591
FuG.cos	30.5	-15.9	-28.1	-0.0546590415	-0.0421923176	-1.8169711263
FuG.cos	32.1	-34.6	-15.6	-0.0532081033	-0.0106778928	-1.7661482203
FuG.its	-32.5	-1.8	-36.8	-0.0607039405	-0.0447309547	-2.0107560949
FuG.its	-38.1	-14.2	-33.5	-0.0214224131	-0.0350299913	-0.6715523583
FuG.its	-42.9	-35.7	-22.8	-0.0345691117	0.005317309	-1.122462593
FuG.its	32.9	-4.7	-35.8	-0.0802187262	-0.0461388497	-2.7154697346
FuG.its	38.6	-27	-24.8	-0.050652605	-0.0236290921	-1.7054010191
FuG.its	40	-15.7	-28	-0.0348184447	-0.0273481387	-1.152915088
FuG.its	40.2	-48.8	-16.2	-0.0175287637	-0.0210470254	-0.563166522
FuG.its	43.6	-38.1	-21.4	-0.0306820442	-0.0056088131	-1.0063045861
FuG.l	-26.2	-2.8	-40.9	-0.0572504173	-0.0753481523	-1.8805262788
FuG.l	-33.9	-15	-36.6	-0.0348778435	-0.0490272703	-1.1394968087
FuG.l	-34.1	-23.7	-28.2	-0.0716886416	-0.0845450258	-2.3732961361
FuG.l	-35.5	-36.6	-27	-0.0473899861	-0.0304383184	-1.5476824005
FuG.l	27.6	-45.7	-15.9	-0.0220972187	-0.0309197433	-0.7093274767
FuG.l	27.6	-5.7	-39.1	-0.0434987638	-0.0813268529	-1.4351901858
FuG.l	34.6	-17.2	-33.4	-0.0358511824	-0.0608724057	-1.1769328987
FuG.l	36.2	-39.1	-24.8	-0.0298677437	-0.0218642761	-0.9748069688
GRe	-7	44.8	-20.2	-0.0488334425	-0.0543939562	-1.6114654864
GRe	-8.5	30	-22	-0.0956696416	-0.0078306308	-3.2940935873
GRe	0.5	52.3	-21.4	-0.0989675962	-0.0090399305	-3.377573068
GRe	10.2	18.7	-20.5	-0.0717916284	-0.0164228407	-2.4397445278
GRe	11.3	18.7	-20.5	-0.0906298882	-0.030965461	-3.0943636947
GRe	3.7	51	-22.2	-0.0794250001	-0.0198669101	-2.7038344564
GRe	8.7	40.1	-22.3	-0.0015156767	-0.002762224	-0.0195633687
GRe	9.5	31.2	-22.9	-0.0636810657	-0.006372687	-2.1451547563
GRe	9.7	40.1	-22.3	-0.0418402943	-0.0102118902	-1.3930453904
HG	-41.4	-21.7	9.3	0.1313235748	-0.0112157737	4.246507696
HG	-50.7	-10.7	5.9	0.0648082797	0.0035068916	2.1265840469
HG	-62	-41.4	19.3	0.0573078561	-0.0233792898	1.9106657525
HG	42.9	-23.9	11.8	0.1698824811	-0.0134022446	5.3957269694
HG	47	10.3	-4.6	-0.0392374379	-0.0269653687	-1.2987475837
HG	50.7	-10.4	3.8	0.0892109984	0.0274700283	2.9162739528
HG	52	-0.7	3.2	0.0139698728	0.0070589388	0.4966865594
IRoG	-3.8	46.8	-12.7	-0.0804394023	-0.027690934	-2.7504544524
IRoG	5	61.1	-5	-0.0640410887	0.0031538551	-2.1674316576
IRoG	9.9	44.8	-8.6	-0.0923941794	-0.0269285528	-3.171616261
ITG.its	-40.4	-62.7	-8.8	0.0361471755	-0.0198055905	1.2087327037
ITG.its	-41.2	-12.6	-27.1	-0.0230659287	-0.0234726635	-0.7399847729
ITG.its	-42.5	-21.4	-18.8	-0.0415890389	-0.0562803743	-1.3571787188
ITG.its	-45.2	-43.2	-13.6	-0.0256001934	-0.0308433399	-0.8223843789
ITG.its	-54.9	-52.6	-15.5	-0.0313098944	0.0147117806	-1.0285142131
ITG.its	36	-5.2	-37.9	-0.0879710008	-0.0285557101	-2.9888307564
ITG.its	42.1	-14.5	-23.6	-0.0402163921	-0.016468133	-1.3167161373
ITG.its	43.9	-26.6	-23.6	-0.0539162639	-0.0058026801	-1.8037895695
ITG.its	44.4	-48.9	-12.7	-0.0104430838	-0.0396320523	-0.3145873647
ITG.its	45.7	-37.5	-19.3	-0.0303097343	-0.0113223917	-1.0001370306
ITG.its	47.8	-38	-21.4	0.0012809262	-0.0536722492	0.0787473167
ITG.its	54.9	-51.5	-10.8	-0.0156759258	0.0193582328	-0.5057514537
ITG.l	-44.4	-14.9	-35.7	-0.0082857918	0.003661705	-0.2526921428
ITG.l	-51.3	-37.3	-28.3	-0.0280746945	-0.0175402381	-0.9210916121
ITG.l	-53.5	-37.3	-28.4	-0.0432356832	-0.0198620934	-1.4175812294
ITG.l	-54.9	-51.2	-10.1	-0.0297755591	-0.0219475487	-0.9849518945
ITG.l	-55.3	-25.9	-30.6	-0.0597553464	-0.0055316816	-1.9933473346
ITG.l	46.5	-5.8	-40.9	-0.0550739446	-0.0160636466	-1.8729571343
ITG.l	47.6	-5.8	-40.9	-0.0521805617	-0.0624910509	-1.765001376
ITG.l	49.2	-27.6	-27.8	-0.0158861226	-0.0042229095	-0.5048338429
ITG.l	59.1	-50.3	-18.8	-0.0354087331	-0.0092590056	-1.1713281947
ITG.l	61.6	-37.7	-21.1	-0.0482138137	-0.0111056379	-1.6263636156
ITG.l	62.2	-13.6	-25.6	-0.0575885269	0.0078891132	-1.9264268098
ITG.l	66.6	-46.8	2.1	-0.0107918971	0.0027966088	-0.335776938
ITG.mts	-42.4	-60.7	-1.3	0.0022807817	-0.0033315917	0.1051082556
ITG.mts	-46.2	-1.8	-36	-0.0527041329	-0.0089372011	-1.7569703037
ITG.mts	-50.7	-12	-24.1	-0.0136059345	-0.0014268594	-0.4359684499
ITG.mts	-52	-23.2	-20.9	-0.0151706143	-0.0185664338	-0.4805284938
ITG.mts	-52.4	-35.3	-20.9	-0.0456071244	-0.0123695354	-1.5169544091
ITG.mts	-53.9	-12.3	-25.2	-0.0262968566	0.0010600129	-0.8538241111
ITG.mts	-55.2	-23.6	-22	-0.0228787296	-0.0159748984	-0.728014117
ITG.mts	-55.7	-44.1	-8.1	-0.0550089407	-0.0062102404	-1.8421798528
ITG.mts	-57.9	-44.4	-9.2	-0.0487912441	0.0154270862	-1.6251689229
ITG.mts	33.2	-74	-2.6	0.0406758995	0.002221424	1.3902715587
ITG.mts	51.6	-13	-22.6	-0.0098625737	-0.0044105713	-0.2999128876
ITG.mts	53.2	-35.9	-13.8	-0.0211918267	-0.0167308799	-0.6836104095
ITG.mts	55.6	-22.5	-17.3	-0.0421013116	-0.0101211378	-1.397462113
ITG.mts	55.9	-12.9	-22.5	-0.0302021645	-0.0007737818	-1.0004954105
ITG.mts	56.1	-46.5	-8.4	-0.0548545728	-0.0267133214	-1.8626811862
ITG.mts	57.7	-22.7	-18.4	-0.0395663459	-0.0076359541	-1.3119300686
LA	-29.5	-10.1	-18.3	-0.0601196697	-0.0189075971	-2.0069324854
LA	-30.6	-10.1	-18.4	-0.054857706	-0.0219717424	-1.8212150833
LIG	-38	-11.8	0.8	-0.0644464863	-0.0319187129	-2.1667123867
LIG	38	-11.6	0.4	-0.0607371749	-0.0428437574	-2.0027360974
LIG	49.6	-52.2	20.6	-0.0140875111	-0.0126472538	-0.4488256251
LiG.pest	-12.4	-82.9	-16.6	0.1420115844	-0.0065650046	4.5045469855
LiG.pest	-6.4	-94.1	-17.8	0.1752324617	-0.0453671146	5.5267894547
LiG.pest	-6.7	-67.3	-3.7	0.1674328303	-0.0484434157	5.2453964639
LiG.pest	-7.4	-94.1	-17.8	0.1531842652	-0.0276174455	4.9668251202
LiG.pest	19.1	-87.1	-14	0.136709457	-0.0046602077	4.3784755683
LiG.str	-8	-74.2	7.6	0.2502048804	-0.0916365455	7.7214424542
LiG.str	12.1	-73.6	8	0.3137413373	-0.0772857985	9.4203025044
LiG.str	12.9	-83.8	-13.6	0.2335671287	-0.0856492118	7.2646487005
LiG.str	8.2	-63	11.5	0.2604367157	-0.0904946143	7.9834640537
LOrG	-31.6	33.6	-10.9	0.0481342834	-0.0039042434	1.6279217527
LOrG	-32.4	44.4	-7.3	-0.0765988247	-0.0020541425	-2.6047547682
LOrG	36.5	53.1	-8.4	-0.0233437189	0.0337965299	-0.7746682612
LOrG	37.5	53.1	-8.4	-0.0580571907	0.0020492522	-1.9770256446
MFG.i	-32	4.3	56.5	-0.0050577999	0.0390964938	-0.141141526
MFG.i	-36.2	17.2	35.8	0.0230088437	0.0646914798	0.7913553424
MFG.i	-41.9	40.9	17.8	-0.0246936762	0.0119166673	-0.8196727944
MFG.i	-44.9	7.3	8	0.0080868373	0.0541680168	0.2948622947
MFG.i	-46.4	30.7	20.7	-0.0141422575	0.0529239811	-0.4537237163
MFG.i	-53	20	22.6	0.0156290286	0.0516825636	0.5565443898
MFG.i	28.2	19.1	38.2	-0.0177778054	0.0414458885	-0.5760238466
MFG.i	35	-4.6	56.2	-0.01178501	0.0440499711	-0.3684851629
MFG.i	40.6	9.2	41.4	9.11364065994828e-05	0.0618201027	0.0335188079
MFG.i	43.8	8.8	43.8	0.0130802699	0.0575149598	0.4684791269
MFG.i	44.9	54.6	-7.4	-0.0392089933	-0.0202846349	-1.3135443281
MFG.i	49.4	23.8	25.4	0.0185266817	0.0399977964	0.6492685771
MFG.i	52.9	34.1	27	-0.0377249668	0.05179907	-1.2596814613
MFG.s	-24.9	7.4	60.4	-0.0237632215	0.0406095518	-0.7792166421
MFG.s	-25.6	18.9	53.7	-0.0227007366	0.0545146646	-0.741636892
MFG.s	-31.5	36.7	30.1	-0.0485002071	0.0410119724	-1.6392039785
MFG.s	-34.1	59.2	-1.1	-0.0502383842	0.0061670337	-1.7146990922
MFG.s	16.9	29.9	54.9	-0.025753714	0.0464946542	-0.8270651282
MFG.s	17.9	29.9	55	0.0099594493	0.0559283841	0.3578425634
MFG.s	21.7	13.6	51.4	-0.0333845557	0.0525997667	-1.1055792116
MFG.s	24.9	53.4	27.2	-0.0071681758	0.0252084669	-0.2154594628
MFG.s	27.6	-6.5	49.7	-0.0058669502	0.0507468169	-0.1702912254
MFG.s	28.1	56.5	0.9	-0.0634986707	0.0188886939	-2.1866874061
MFG.s	28.5	31.5	43.7	-0.0098953912	0.0173334049	-0.3013239806
MFG.s	28.6	-5.6	52.9	-0.019709525	0.0503531313	-0.6301711047
MFG.s	28.7	39.3	40	-0.0495342307	0.033376457	-1.6665513079
MFG.s	29.2	56.8	2	-0.0510052851	0.0167223871	-1.7440969918
MFG.s	30.2	56.5	0.9	-0.0242814806	0.0057815213	-0.7963996213
MFG.s	33.4	56.2	7.8	-0.0814699215	0.0330038357	-2.8324310659
MOrG	-10	54.2	-17.6	-0.0725395504	-0.0186452091	-2.4359814981
MOrG	-11	54.2	-17.6	-0.0499943413	0.0065228058	-1.6810227683
MOrG	11	49.1	-21.7	-0.1161852978	0.0023813053	-3.9847861937
MOrG	13.7	31.6	-21.7	-0.0645319308	-0.001171481	-2.1873106944
MOrG	15.5	19.3	-18.3	-0.0622314412	-0.0319596926	-2.1264330821
MTG.i	-49.4	-0.8	-31.8	-0.0481018272	-0.0165089322	-1.587614931
MTG.i	-50.9	-61.8	-4.7	0.0052535586	-0.0287412549	0.2068501899
MTG.i	-54.9	-11.5	-22	-0.0680272984	0.0396905312	-2.2890256817
MTG.i	-59.7	-35.5	-21	-0.0363807064	-0.0127332199	-1.1998856213
MTG.i	30.2	-67.7	-16.2	0.0086955063	-0.007110018	0.3137216487
MTG.i	31.3	-67.4	-15.1	0.0174728189	-0.0132868181	0.5995479536
MTG.i	48.8	-1.5	-24.8	-0.0031140472	-0.0579055622	-0.0693131846
MTG.i	51.9	-1.4	-24.7	-0.0426293794	-0.0239931257	-1.3993039593
MTG.i	57.8	-20.8	-15.4	-0.0412909388	0.0013611401	-1.3820289694
MTG.i	65.7	-41.8	8.9	0.0146722221	0.0103831217	0.5197261048
MTG.s	-46.3	-45.7	5.9	0.0287675317	0.0002290573	0.9730265706
MTG.s	-51.4	1.7	-22.2	-0.0516033581	-0.0154870266	-1.7246421527
MTG.s	-52	-21	-12.3	-0.0028174251	-0.0185821823	-0.0611644761
MTG.s	-52.4	2.5	-19	-0.0586446079	-0.0085307616	-1.9648456835
MTG.s	-55.6	-38.1	6.5	-0.0301994423	-0.0152437666	-0.9856303241
MTG.s	36.5	-67	-14	0.0845147118	-0.055806363	2.8304749291
MTG.s	39.6	-73.2	4.1	0.0916653414	0.0079082053	2.9938399155
MTG.s	48.3	-18.3	-9.3	-0.0345943229	0.0129432193	-1.140603016
MTG.s	49.1	-31.6	-1.2	-0.035701686	0.002630604	-1.1802384817
MTG.s	60.2	-7	-8.9	-0.0161388543	0.0148291613	-0.5220173822
MTG.s	65.8	-36.5	24.8	-0.0054229384	0.0377162957	-0.1581692177
opIFG	60.8	15.9	11.5	-0.008544008	0.0446166008	-0.2640277098
opIFG	62.7	6.6	17.8	-0.0233210308	0.0651437196	-0.7587189372
orIFG	-35.5	43.8	-9.5	-0.064422715	0.0306380194	-2.1966095624
orIFG	-47.8	17.8	-7.2	-0.0469268331	-0.0044450426	-1.5641161509
orIFG	37	31.2	-12.1	0.0391087883	-0.0022072394	1.3285688642
orIFG	53.6	23.1	-2.4	-0.0083351414	0.0193142804	-0.26033911
orIFG	55.8	23.8	-0.2	-0.0356216947	0.0570950378	-1.183123063
OTG.i	-19.9	-85.7	-18.5	0.0734015938	0.0053384988	2.4048195963
OTG.i	-41.5	-64.1	-14.1	0.0346126954	-0.0185655098	1.1641167426
OTG.i	-46.5	-53.3	-18.5	0.0034870747	-0.004740662	0.1403945115
OTG.i	-47.5	-53.3	-18.5	-0.0108536303	0.0144508252	-0.3384899306
OTG.i	19.7	-66.1	-13.4	0.0298995694	-0.017407001	1.0230389545
OTG.i	42.1	-55.3	-16	0.0144059645	0.0251619583	0.5032350497
OTG.s	-29.8	-61.7	-9.8	0.0267260599	0.0034858197	0.9115417047
OTG.s	-36.8	-86	-9.9	0.0211334995	0.0242566386	0.7418532208
OTG.s	21	-53.9	-8.9	0.0324169263	-0.0121632958	1.0968002729
PaOG	-10	10.1	-18.3	-0.0556101199	-0.051175728	-1.839641558
PaOG	4.6	5.4	-20.4	-0.0640248305	-0.0475240288	-2.1302240668
PCLa.i	-12.7	-13.1	39.8	0.0104286525	0.0087704149	0.3869489635
PCLa.i	-17.4	-32.1	38.8	0.0247811936	-0.0143185913	0.8535428936
PCLa.i	-5.4	-17.3	48.6	0.0452036448	0.0450763574	1.5074301977
PCLa.i	0.5	-31.2	53.6	0.1229013565	-0.0082307782	3.9372917909
PCLa.i	13.5	-20.7	38.5	-0.0070170643	0.0037846572	-0.2035063821
PCLa.i	5.9	-27.7	49.7	-0.0041912519	0.068087392	-0.1131892329
PCLa.s	-1.3	-21.7	73.1	0.0489315368	0.0408250345	1.6385637807
PCLa.s	-3.2	-11.6	65.6	0.0119337089	0.0604883706	0.4293567584
PCLa.s	-6	-40.2	57.4	0.0995864268	-0.0042990924	3.2637489341
PCLa.s	1.7	-26.8	66.3	0.0871255175	0.0166047471	2.8776536507
PCLa.s	2.8	-26.7	66.3	-0.0019901704	0.079556486	-0.03132258
PCLa.s	5.2	-13.9	72.9	0.0232562422	0.0005199286	0.796233799
PCLa.s	9.4	-15.1	76.6	0.0687125142	0.0461043299	2.2918864725
PCLp.cs	10.6	-51.7	42	0.028626101	0.0013805369	0.9884615366
PCLp.l	8.6	-46.4	74.6	0.0225829391	-0.0008275825	0.7825832361
PCLp.l	9.7	-46.4	74.6	0.0296383352	0.0225204272	1.00879161
Pcu.i	-3.1	-50.2	40.3	-0.0104480137	0.0339448429	-0.3194697472
Pcu.i	-4.2	-50.2	40.2	0.0207033289	0.0243279563	0.7135772639
Pcu.i	-5.6	-64.4	23.8	0.0306215428	-0.0123023519	1.0329576133
Pcu.i	-5.7	-70.4	30.5	0.0487034165	0.0217584857	1.6282118871
Pcu.i	1.7	-67.2	38	0.1242730296	-0.0111948662	3.9544430941
Pcu.i	7	-67.6	23.6	0.0311358449	-0.0007583843	1.0616902033
Pcu.s	-2.7	-35.6	33.1	0.0024168695	0.0106781125	0.1086431173
Pcu.s	3.8	-67.5	44.8	0.0368819073	-0.0146820231	1.2143417459
Pcu.s	5.4	-48.1	14.3	0.0431757661	-0.0329489498	1.4438041331
PHG.cos	-24	-0.5	-32.3	-0.0378461011	-0.0717885744	-1.2299718524
PHG.cos	-25.1	-0.5	-32.4	-0.0659460474	-0.0687114172	-2.1826427633
PHG.cos	-25.6	-22.4	-23.8	0.0725662865	-0.1051632959	2.4089357954
PHG.cos	-26.4	-12.5	-27.9	0.0750096772	-0.0798513767	2.456026434
PHG.cos	-28.1	-37	-12.1	-0.069333216	0.0066577496	-2.3246882137
PHG.cos	25.5	-2.4	-30.8	-0.0753405779	-0.0808499551	-2.5322222636
PHG.cos	26.2	-15.7	-27.2	0.0594558396	-0.0579627062	2.0115948954
PHG.cos	29.1	-26.6	-22.8	-0.0622170313	-0.0143043003	-2.0768884024
PHG.l	-12.7	-13.5	-28.5	0.0950966802	-0.0977277015	3.163996778
PHG.l	-20.4	-22	-22.6	0.0679145562	-0.108662821	2.2442562713
PHG.l	19.9	-15.6	-26.2	0.0298484156	-0.0807181346	1.0313450744
PHG.l	20.7	-25.7	-18.7	-0.0210133955	-0.0669889474	-0.6846502993
PLP	-43.3	-13.6	-5.7	-0.0478823991	-0.0095586016	-1.5995656365
PLP	-53.4	6.4	-4	0.0177440865	-0.0788762856	0.6145853141
PLP	40	-15	-4.5	-0.0225403419	-0.0166651817	-0.7237208128
PLT	-45	-36.6	15.4	0.150207052	-0.0304986844	4.7805283327
PLT	-45.6	-62.6	33.7	0.0019970284	0.0089484222	0.0956615272
PLT	-64.4	-10.2	4.4	0.0517691894	-0.0093944868	1.7116441477
PLT	58.8	-22.9	14.2	0.0784654466	0.0079948337	2.5652678085
PLT	62.5	-1.8	2.5	0.0243854048	0.0077154236	0.8360851548
PoG.cs	-35.2	-27.4	62.2	0.1238979982	0.0030776364	4.0730413158
PoG.cs	-38.2	-17.6	41.2	0.1712776135	-0.0207882439	5.4384966063
PoG.cs	-41.5	-23	54.5	0.1898474	-0.0085316347	5.9301475588
PoG.cs	-58	-10	8.35	0.1968986052	-0.0365058832	6.164153667
PoG.cs	36.5	-27.2	53.7	0.1820428392	-0.0032289955	5.8233853433
PoG.cs	48.5	-11.4	42.1	0.0405685249	0.0830878014	1.3574377271
PoG.cs	49.6	-11.4	42.1	-0.0031301572	0.1036734023	-0.069724419
PoG.cs	56.1	-5	19.8	0.0821849973	0.0375363487	2.7121232637
PoG.il	-48.1	-35.5	53.3	0.0331367797	-0.0196926476	1.1346772605
PoG.il	-57.3	-23.4	54.1	0.1082704148	0.0201989777	3.5430523051
PoG.il	39.4	-38.1	58.1	-0.0032179468	0.0362626495	-0.080030012
PoG.il	49.2	-24.9	61.5	0.0926839601	0.041229366	3.048822531
PoG.il	55.7	-19.9	55.1	0.0933955765	-0.0264286208	3.0164961256
PoG.il	66.6	-5.9	15.7	0.0013323785	0.0344151861	0.0722751034
PoG.il	68.3	-20.7	21.9	-0.0021783126	-0.0131010461	-0.0472138581
PoG.pcs	-35.5	-38	42.8	0.0190861019	-0.0084838622	0.6669188903
PoG.pcs	-48.9	-24.8	35.6	-0.0254828673	0.0513112576	-0.8308982614
PoG.pcs	-52.1	-26.5	50.4	0.0680281111	0.0456659191	2.2672652254
PoG.pcs	40.7	-29.6	48.7	0.0160129095	0.0471554155	0.5602976242
PoG.sl	-39.4	-26.1	67.4	0.0920978068	0.0345018352	3.0256841571
PoG.sl	-44.6	-20.8	62.9	0.0046994144	0.079123938	0.1775155089
PoG.sl	-45.6	-20.8	62.9	0.0851498582	0.0416619804	2.7853994987
PoG.sl	25.8	-32.4	72.4	0.065987506	0.0401082312	2.1975626593
PoG.sl	40.8	-24	65.6	0.0803722351	0.049427345	2.6452064317
PoG.sl	41.9	-24	65.6	0.1241746673	0.0705105201	3.9782345431
PoG.sl	51.5	-19.2	58.2	0.0732897762	0.0249195589	2.431257494
PoG.sl	64.6	-3.8	19.7	0.0455409564	0.0318708793	1.5385819127
POrG	21.8	16.8	-19.9	-0.0685922417	-0.0171047503	-2.3420830084
PrG.cs	-21.4	-22.7	58.2	0.1495134468	-0.0236747071	4.7559523313
PrG.cs	-36	-16	43.2	0.1097306815	0.0372176352	3.5526142183
PrG.cs	-37.2	-22.1	53.3	0.1095948134	0.0623937186	3.5860594077
PrG.cs	-53.8	-10	33.8	0.0376196552	0.0505942456	1.2581614657
PrG.cs	12.1	-31.5	68.5	0.097056295	0.0512033596	3.1501934719
PrG.cs	32.3	-27.3	53.7	0.154511544	0.0248738527	4.8468245485
PrG.cs	37.9	-16.2	66.3	0.0214559708	0.0404333419	0.7468671305
PrG.cs	47.5	-9.5	45.1	0.1860471376	-0.0251373149	5.7616886891
PrG.cs	57.2	-2.8	23.9	0.0450319139	0.0547114997	1.524649079
PrG.il	-27.8	-26.6	56.6	0.096161883	0.0628167392	3.0975943696
PrG.il	-36.1	-18.7	66.1	0.0358256361	0.0805218079	1.2026342169
PrG.il	-40.1	-11	62.3	0.0307491003	0.0618676845	1.0342616417
PrG.il	-56.8	-4.4	42.8	0.0391748956	0.027559172	1.2783590241
PrG.il	-63.2	-6.1	11.5	0.0008124976	0.0278270026	0.0549763806
PrG.il	30.4	-20.3	51.2	0.0757406045	0.0482599294	2.5280406401
PrG.il	32.5	-21.3	68.2	0.0474257515	0.0784529283	1.5762983394
PrG.il	50.8	-5.7	51.2	0.0310010135	0.0450130049	1.0494438075
PrG.il	62.5	-0.3	29.1	-0.0101701637	0.0480955931	-0.3137018518
PrG.prc	37.1	-5.4	53	-0.0114218124	0.0560131605	-0.3559583628
PrG.prc	56.3	1.7	28.6	-0.0157042526	0.0509984631	-0.5081634954
PrG.sl	-19.2	-18.7	73.3	0.0376903884	0.0741352136	1.268515914
PrG.sl	-21.2	-13.9	66.7	0.0375941429	0.0483405277	1.2772064104
PrG.sl	-44.1	-1	54.8	0.0261736784	0.0400634616	0.8937851026
PrG.sl	-58.8	1.2	34.9	-0.0108536483	0.0443099707	-0.3346909595
PrG.sl	23	-18	73	0.0456273674	0.0780639335	1.5208845783
PrG.sl	44.5	-4.4	56.4	0.0393072241	0.0171563761	1.3208529945
PrG.sl	8	-28.8	74.7	0.0769239191	0.0549709025	2.5208480084
SFG.l	-11.6	28.5	47.8	-0.0016084977	0.0572235783	-0.0333127654
SFG.l	-12.7	29.4	51	0.0273538009	0.0172096049	0.9418079356
SFG.l	-13.7	29.3	50.9	-0.0287747783	0.0330187927	-0.9624950921
SFG.l	-14.6	35.7	54.2	-0.0124160944	0.0155363105	-0.3910255749
SFG.l	-18.2	20.4	54.8	-0.0253756109	0.0524055364	-0.8276827278
SFG.l	-18.5	6.7	57.3	-0.0457962182	0.0637539384	-1.4915298086
SFG.l	-21.9	42	37.2	-0.0022329983	0.005729557	-0.0498760336
SFG.l	-24.9	48.2	31.4	-0.0268411207	0.0014036159	-0.8833313482
SFG.l	-25.9	48.1	31.4	0.0042727689	-0.0011634076	0.1731045819
SFG.l	-26.1	41.3	47.3	-0.0648805351	0.0212511831	-2.2218366238
SFG.l	20.3	40.1	35.2	-0.0432735492	0.0304342819	-1.4766559854
SFG.l	21.3	38.2	32.2	-0.0105717776	0.0083326314	-0.3290456285
SFG.l	22.7	52.5	23.9	0.0003542278	-0.0140116175	0.0402164688
SFG.l	24.4	-5.8	48.3	-0.0085482943	0.0336965537	-0.2604719789
SFG.l	25.3	30.6	40.4	-0.010185961	0.0216438272	-0.3107617322
SFG.l	26.4	30.6	40.4	-0.0741336987	0.0632084179	-2.4358772598
SFG.l	28.2	59.8	9.2	-0.0377997401	0.0077064278	-1.2854907979
SFG.l	29.2	59.8	9.3	-0.0180033005	0.0256479421	-0.5940462865
SFG.m	-1.2	64.9	9.8	-0.0838865202	0.007285441	-2.9031968601
SFG.m	-2.3	64.8	9.8	-0.07561778	-0.0068825156	-2.568852271
SFG.m	-2.8	42.7	50.9	-0.0623685366	0.0142478176	-2.07313471
SFG.m	-6.6	17.9	48.8	-0.004921474	0.0469933377	-0.1396695379
SFG.m	0	28.4	42.5	0.0036684197	0.0553953163	0.1537376175
SFG.m	0	31.1	27.4	-0.0299658753	0.0053816077	-0.9848251039
SFG.m	0.4	44.6	32.7	-0.0762190271	-0.0272159223	-2.5686272587
SFG.m	0.4	44.8	33.8	-0.0581804563	0.016548487	-1.9673876339
SFG.m	1.7	57.3	22.5	-0.0948631013	0.0057681606	-3.3091522431
SFG.m	13	42.4	27.8	-0.0741938738	0.0311783184	-2.5067471378
SFG.m	3.3	34	25.8	-0.0143882323	-0.013512942	-0.4666231044
SFG.m	3.3	34.9	29	0.0326195139	-0.0249453243	1.1110159315
SFG.m	4.2	29.3	53.6	0.028344316	0.0270326319	0.9629586374
SFG.m	6.7	45.2	30.5	-0.0417857851	-0.0255606767	-1.385559476
SFG.m	8.8	45.3	30.6	-0.0625117192	-0.0100794087	-2.1114088481
SFG.m	9.3	63.1	2.5	-0.0684845213	0.0012871078	-2.3113770373
SFG.m	9.5	-9.8	51	0.0153341348	0.029938133	0.543686144
SIG	-33.5	-0.7	13.5	-0.032447985	0.0097205372	-1.0657377203
SIG	-33.9	24.1	3.2	-0.0254520653	-0.0141846144	-0.8311184567
SIG	-35	24	3.2	-0.0525075454	-0.0035076041	-1.7696136429
SIG	32.6	26.2	6.6	-0.0670655919	-0.0025117587	-2.2905341481
SIG	37.6	13.9	1.2	-0.0632594446	-0.0280751912	-2.0844620723
SIG	42.5	-0.1	6.2	-0.0519544766	-0.0046627687	-1.7421403664
SIG	44.3	-9.7	6.9	-0.0679435961	-0.0193934623	-2.307751904
SMG.i	-59.2	-54.4	24	-0.0176539932	0.0100098676	-0.5668175974
SMG.i	51.9	-44.1	42.7	0.0368943927	-0.0062032561	1.2624356753
SMG.i	59.6	-34.1	17.5	0.0266061981	0.0265399957	0.9037583835
SMG.s	-53.2	-27.3	34.8	0.0030520926	0.0067531453	0.1365441786
SMG.s	-54.3	-31.1	45.6	0.0170566451	0.0268598319	0.6073788063
SMG.s	44.6	-41.3	45.4	0.0657729026	-0.002158008	2.1791087076
SMG.s	62	-22.8	47.9	-0.0530379597	0.0117767679	-1.7913717436
SOG.s	-42.9	-79.1	16.7	0.0145620469	-0.0046234761	0.5125039253
SPL.i	-35.1	-62.6	45.2	0.0493352893	0.0146742473	1.6456878372
SPL.i	29.1	-68.2	32.1	0.0599192092	-0.002251387	1.9830035983
SPL.s	-16.8	-50.2	70.2	-0.0509956356	0.0783466389	-1.6429811959
SPL.s	-20.4	-66.4	63.1	0.0006288427	0.0356713613	0.048053037
SPL.s	32.3	-67.6	63.4	0.0101353771	0.0384877455	0.3709572169
SPL.s	6.4	-50.4	76.4	-0.0056006499	0.0176514809	-0.1636721959
SRoG	5.9	53.7	8.7	-0.0763311748	-0.0192179899	-2.5696822626
STG.i	-44.1	-44.8	9.1	0.010174711	0.0127826969	0.3590902866
STG.i	-47.4	-8.2	-10.1	-0.0129021982	0.0138724553	-0.4145301427
STG.i	-48.2	2.3	-20	-0.0353596793	-0.0082687949	-1.1685800796
STG.i	-48.5	-8.3	-10.2	-0.0847843032	0.0501003493	-2.7600204947
STG.i	-50.8	-16.6	-4.2	-0.0083570022	0.0108723314	-0.2499961387
STG.i	-55.6	-36.9	10.7	0.0968715445	-0.000207639	3.1433918883
STG.i	-62.7	-28.6	1.2	0.0027958535	-0.0017181206	0.1252652342
STG.i	47.3	-16.5	-6.3	-0.0289796828	0.0256451834	-0.9769059164
STG.l	-60.8	6.5	-3.1	-0.0239728202	-0.0323140677	-0.789546429
STG.l	-67.6	-14.6	0.7	0.0567877992	-0.0194676961	1.883845773
STG.l	65.7	-1.7	2.6	0.0129795928	0.0372225725	0.4584831479
STG.l	67	-32	41.9	-0.0068419307	0.0151163784	-0.1986349956
STG.l	69.3	-24.9	5.9	-0.0038962375	0.0115474273	-0.1026719503
TCd	-36.3	-28.4	-8.3	0.0201032542	-0.0167842795	0.6651168974
TCd	37.7	-23.3	-10.9	-0.0332888859	-0.0216014177	-1.0320647094
TG	-34.4	-35.5	18.8	0.1983812233	-0.054761993	6.2035408457
TG	45.5	-7.1	-8.1	-0.0140539974	-0.0302135136	-0.4471368049
TG	58.1	-9.7	6.1	0.0617561043	0.0368678525	2.0544732226
TP.i	-41.8	7.7	-37.7	-0.0983386683	-0.0308938456	-3.3394158359
TP.i	41.1	27.9	-29.4	-0.1132392386	-0.0631190862	-3.8418837798
TP.i	51.1	7	-34.2	-0.0777836405	-0.0412216096	-2.6320001159
TP.i	52.2	7.1	-34.2	-0.0865423243	-0.0303808335	-2.9553124233
TP.m	-24.8	9.2	-33	-0.0926197962	-0.0740718047	-3.1250431856
TP.m	-25.9	9.2	-33.1	-0.0962840227	-0.0860698812	-3.227834185
TP.s	-46.9	14.3	-12.1	-0.1098471721	-0.0786350522	-3.7520626485
TP.s	41.8	15.6	-13.6	-0.1264030901	-0.0583683946	-4.3486730553
trIFG	-42.1	35.9	-1.4	-0.0434186224	0.0317873129	-1.4478357447
trIFG	-52	17.8	-2.8	-0.0410555469	0.0409899847	-1.3683101375
trIFG	-55.2	18.3	-0.7	-0.0440769312	0.0307141647	-1.4746277059
trIFG	51.8	32.7	-7.6	-0.0200136774	-0.0064883106	-0.6591321889
