# Supplementary material for: Differences in Human Cortical Gene Expression Match the Temporal Properties of Large-Scale Functional Networks
Source: PLoS One. 2014 Dec 29;9(12):e115913. doi: 10.1371/journal.pone.0115913 (PMC4278769; doi:10.1371/journal.pone.0115913)
Supplement: S2 Table — Brain H0351.2002 CA regions factor scores for Dimensions 1 and 2 and bootstrap ratios for Dimension 1. (CSV) [file pone.0115913.s005.csv]

Region name	x (MNI)	y (MNI)	z (MNI)	Factor score Dimension 1	Factor score Dimension 2	Bootstrap ratio Dimension 1
LiG-str	0.1	-95.4	0.8	-0.1944527292	-0.0574526988	-6.1302599009
Cun-pest	-1.5	-75.9	28.5	-0.1933369559	-0.0362270647	-6.1230028316
LiG-str	-4.9	-62.4	7.2	-0.1908054398	-0.0558100868	-6.0282654685
LiG-str	-11.1	-96.7	0.9	-0.1871260712	-0.0555129363	-5.9396378373
LiG-str	10.9	-76.2	13.2	-0.1857670649	-0.0328123681	-5.9945222747
LiG-str	-5.8	-79	1.6	-0.1852540984	-0.0642075623	-5.8628994797
Cun-str	13.2	-76.1	15.6	-0.1851060015	-0.0362415386	-5.925808459
Cun-str	-6.9	-78.8	8.7	-0.1793542229	-0.0543113934	-5.6622270285
LiG-str	14.1	-61.9	12	-0.1757639607	-0.0662659464	-5.5618807803
Cun-str	-11.2	-95.4	5.5	-0.1718820467	-0.0284804802	-5.4957436744
LiG-str	-10.6	-48.6	-1.1	-0.1691093699	0.0503677596	-5.3343403174
Cun-str	0	-91.8	8.7	-0.1655129146	-0.0450300878	-5.2324736026
Cun-pest	-12.4	-91.9	12.2	-0.1593482867	-0.0445817494	-5.06212144
PoG-cs	61.5	-4.7	30.5	-0.1391904407	0.0486861335	-4.4651834781
IOG-i	-27.8	-98.4	-9.6	-0.1384185288	-0.0416208459	-4.3715321331
SOG-s	25.6	-91.8	30	-0.1369759222	0.0996435166	-4.4423384323
PoG-cs	-39.4	-17.9	47.9	-0.1303853232	0.0672754566	-4.1947249857
LiG-pest	15.8	-95.4	-7.4	-0.1257665511	-0.0488184847	-4.0340426569
PoG-sl	31.3	-28.2	63.2	-0.1257120606	0.0587719916	-4.065192907
IOG-i	18.1	-95.4	-8.6	-0.1254809808	-0.0256818467	-4.0240614729
LiG-pest	9.7	-64.5	2.7	-0.1191064115	-0.0500393858	-3.8257012676
PoG-cs	-6.8	-36.2	70.9	-0.1187567015	0.0206958702	-3.7979701287
PoG-sl	-4.6	-37.1	76.9	-0.1167791078	0.0655259511	-3.7757679058
IOG-s	-33.6	-97.9	6.8	-0.1164794032	-0.0535171373	-3.7022016445
LiG-pest	-14.6	-81.8	-11.1	-0.1162544974	-0.0205847248	-3.7618019148
PoG-cs	49.2	-15.4	45.6	-0.1160481363	-0.0512830206	-3.6974569504
Cun-pest	12.2	-92.4	17.1	-0.1130391019	-0.0362384409	-3.6596866405
PoG-sl	-50.7	-17.7	58.5	-0.1096991096	0.0628210402	-3.5553881576
HG	-37.9	-23.5	10.7	-0.1092002104	-0.0308312558	-3.4987072221
SOG-i	-17	-93.8	24.2	-0.1089942549	-0.0346490619	-3.5038699976
LiG-pest	-11.5	-67.1	0.6	-0.1085311606	0.0066871151	-3.4949130818
IOG-i	-32.6	-84	-3.9	-0.1021865342	-0.0046259831	-3.3294877479
IOG-i	-33.7	-84.1	-6.2	-0.1012365787	-0.0275055627	-3.2894482076
PrG-cs	11	-24	67.5	-0.0989609217	-0.0001276045	-3.1720916359
PoG-il	39.1	-27.9	67.9	-0.0957040276	0.0013198962	-3.1161311435
LiG-pest	10	-78.1	-10.2	-0.0945172101	-0.0457002398	-3.0613578077
PoG-cs	13.2	-25	68.8	-0.0941072583	-0.0192565849	-3.0282886469
PoG-sl	-31.6	-26.8	70	-0.0938131293	-0.0264440259	-3.0020918353
PoG-cs	-25.9	-27	61.8	-0.0901504902	0.0053634731	-2.9070709038
PoG-sl	51.3	-16.1	55.1	-0.0899192009	-0.0140096657	-2.9135416628
PrG-cs	-5.7	-36.3	68.6	-0.0873723394	0.0091196885	-2.8529821059
SOG-i	35.8	-92.2	11.2	-0.0868490492	-0.0317328758	-2.822783978
PCLa-s	0	-35.3	63.8	-0.0846232647	0.0093383124	-2.7335682655
PCLa-s	-1.2	-35.3	63.8	-0.0839316544	0.0590929563	-2.7426956938
SOG-s	-6.9	-91.2	29.9	-0.0807836162	-0.032376385	-2.5958098505
PrG-cs	-21.5	-26.7	68.8	-0.0790994721	0.0016121256	-2.5160041209
PrG-cs	-38.3	-15.5	51.3	-0.0751023293	0.0989367855	-2.4398520125
STG-l	-68.1	-24.2	3.6	-0.0741663074	0.0972036047	-2.4045288579
IOG-s	37	-93.4	9	-0.0720765967	0.0111943287	-2.3579553094
PLP	40.6	-18.1	1	-0.068396508	-0.0106062174	-2.2197622529
IOG-s	-48.3	-85	8	-0.0670329476	-0.0105344702	-2.1708838138
Pcu-i	-15	-73.8	30.7	-0.0663874761	-0.0279372716	-2.1529976463
PrG-cs	45.8	-14.4	43.1	-0.064489822	-0.0258395463	-2.1089398322
LiG-pest	-18.4	-54.2	-3	-0.0640814364	0.0458101776	-2.0930850268
AnG-s	-29.9	-62.3	56.7	-0.0616517296	-0.0017999026	-1.9959793774
HG	-45.8	-12.8	5	-0.0614258275	0.0158648409	-2.025058226
SPL-s	26.3	-72.5	49.5	-0.0610119998	-0.0264943381	-2.0111628661
CgGf-i	2.3	-20.9	33	-0.0608570326	-0.0336880804	-1.9944283695
PoG-sl	61.5	-17.3	47	-0.0600785454	0.0478400843	-1.9802948626
CgGr-i	-0.9	-34.4	25.9	-0.0579146905	-0.0244720403	-1.9425463058
OTG-s	30.2	-79	-14.8	-0.0562375392	-0.005005632	-1.8765696244
PoG-pcs	40.2	-28.1	60.9	-0.056050676	-0.0089463611	-1.8453283857
PCLa-s	2	-20.9	66	-0.0555484835	0.0120444745	-1.7853574544
PrG-il	-5.9	-26.2	75.9	-0.0550801503	0.0703114467	-1.7707870967
PoG-sl	66	-4.7	29.3	-0.0548681899	0.0085166057	-1.7906288104
CgGr-i	2.5	-38.7	26.3	-0.0529470102	0.0908490993	-1.7620077464
PrG-prc	43.4	-1.3	44.3	-0.0525610994	-0.0239575562	-1.7063412416
OTG-i	24.4	-65.6	-4.2	-0.0523840795	0.0171283465	-1.7062319106
ITG-l	-55.1	-74.4	-0.1	-0.0513039002	-0.0340112133	-1.6709274964
SOG-i	-46.2	-83.3	25.5	-0.0510805639	-0.0235925463	-1.6819564349
TG	40.6	-33.9	18.9	-0.049607724	-0.0216612764	-1.6324568449
PCLa-i	-7.8	-33.8	47.1	-0.0490832755	0.0279239963	-1.6107945321
SPL-i	-25.1	-76	37.9	-0.0489370342	-0.0374721059	-1.63012573
PoG-il	-33.6	-44.5	66.9	-0.0487518637	0.0640252815	-1.5783189148
PrG-il	37.8	-12.6	67.7	-0.0456584363	-0.0077584295	-1.495325161
PoG-il	-38.2	-29.5	59.6	-0.0437097422	-0.0047907982	-1.4480099406
OTG-i	18.9	-78.8	-4.2	-0.0436270759	-0.0468738071	-1.4460952585
MTG-s	57.7	-52.5	10	-0.0435219631	0.0433274973	-1.4495336151
SPL-i	30.9	-74.1	33.2	-0.0426151849	-0.0304927267	-1.3806222477
Pcu-i	13.6	-38	41.6	-0.0423260668	0.0699467753	-1.4002057578
SPL-s	33.8	-53.2	66.7	-0.0417822963	0.0558668707	-1.3897255456
SPL-i	37.2	-46.1	48.3	-0.039978267	0.0292339349	-1.3298716566
IOG-i	36.9	-78.5	-5.4	-0.0392377752	-0.0217178244	-1.3139372073
STG-i	58.8	-51.3	13.5	-0.0390215211	0.0531786646	-1.2834689115
MFG-i	40.9	27.6	24	-0.038771582	0.0174095714	-1.2899899501
OTG-s	42.4	-65.5	-10.1	-0.0375573819	-0.0418316193	-1.23416764
PLT	-54.8	-13	5	-0.0373948164	-0.0114475385	-1.2422912388
IOG-i	39.1	-78.5	-6.5	-0.0363074099	-0.0294344319	-1.2102900117
MTG-s	56.7	-63.3	15.7	-0.0362106909	-0.0389413069	-1.1932671904
PoG-sl	-64	-12	37.9	-0.0354351161	0.007470812	-1.187307892
MFG-i	50	13.7	31.2	-0.0352422952	0.0602179816	-1.1491235014
Pcu-i	-2	-52.1	51.1	-0.0348337798	-0.017439293	-1.1445271641
PrG-prc	-36.2	-1.3	50	-0.0341301689	0.040668992	-1.1298675493
CgGp-s	12.5	-38.1	39.3	-0.0327915565	0.059644905	-1.0995548514
CgGr-i	25.3	-60.5	16.6	-0.0323988111	-0.0438050942	-1.0719243487
trIFG	39.9	26.3	20.5	-0.0320827788	-0.0106903765	-1.0378176247
SPL-i	-30	-61.1	60.1	-0.0319464505	-0.0501884813	-1.0663214827
MFG-i	48.9	13.7	31.2	-0.0305373476	0.0122695937	-0.9999243539
SOG-s	50	-76.1	28.7	-0.0303847626	-0.0138037723	-1.0150948392
PCLa-s	-3.5	-26.5	66.5	-0.0303661863	0.0079692214	-0.999711098
PoG-pcs	-43.5	-46.3	51.7	-0.0299378985	0.0439880887	-0.9811113635
MTG-i	-44.1	-72.4	23.4	-0.0277677365	0.0228546729	-0.9226172055
STG-i	-62.3	-42.5	8.8	-0.0269001783	-0.0219057849	-0.8849960187
PCLa-i	-7.9	-23.9	48.6	-0.0261408755	-0.0164438498	-0.8488664166
SPL-i	38.3	-44.9	51.8	-0.0258645221	0.0446409087	-0.864132889
OTG-i	-45.1	-60.5	-13.1	-0.0257947751	0.0501905687	-0.8506748728
MFG-i	42.1	27.6	24	-0.0256464273	0.0141285146	-0.8371950223
ITG-its	-50.6	-74.4	-0.1	-0.0256206194	-0.0307342087	-0.8565150589
MOrG	-19.6	51.6	-11.4	-0.0254758272	0.0219553694	-0.8568375228
SMG-s	39.5	-46.3	41.3	-0.0254165082	0.0196430311	-0.8527336537
MTG-i	-45.2	-72.4	23.4	-0.0251029098	-0.0346214367	-0.8299185727
STG-i	-64.5	-42.6	8.8	-0.0247429361	-0.047389564	-0.8251324644
STG-i	46.4	-36.4	7.4	-0.02352307	-0.0375478209	-0.7920478249
AnG-s	40.7	-56.9	51.7	-0.0232818381	0.0616333219	-0.7902178594
AnG-s	-27.3	-79.2	39.4	-0.0220957186	0.0003075823	-0.7309934168
MTG-s	-53.3	-57.3	22	-0.0213100577	0.0909939184	-0.7196940549
CgGp-s	-7.7	-34	41.2	-0.0207590867	0.0592743035	-0.6895862865
SMG-s	50.4	-30.2	58.7	-0.0190879436	-0.030589779	-0.6381606572
SPL-s	-19.7	-72.9	60.1	-0.0188785584	0.0166149605	-0.628945587
MFG-i	42.2	-0.1	46.5	-0.0186994163	0.0442963046	-0.6188686572
Pcu-s	9.5	-71.8	45.9	-0.0185725584	-0.0351763546	-0.6257341849
OTG-s	-31.7	-60	-4.9	-0.0173541682	0.0829655026	-0.5900373129
SMG-i	51.6	-32.6	50.7	-0.0170290822	-0.0239370986	-0.5716164563
AnG-s	32	-72.6	42.5	-0.0168654163	0.0061941953	-0.5573032955
SPL-s	13.3	-39.9	80.8	-0.0165947545	0.076607586	-0.5580906566
MTG-i	45.6	-65	1.7	-0.0164324005	-0.0253174923	-0.5556599676
LIG	-32.4	-23.1	17.7	-0.0157793766	-0.0155699615	-0.5251851797
ITG-its	43.5	-65.3	-6.5	-0.0141191825	-0.0498990041	-0.4794853829
PCLa-s	5.3	-14.2	69	-0.0109980102	0.0549076108	-0.3696392766
PrG-sl	51.2	-4.2	50.5	-0.0109206364	0.0751828417	-0.3687732812
Pcu-i	10.6	-57.1	26.8	-0.0107556637	-0.010337895	-0.3701843313
Cun-pest	-2.8	-53.2	19.4	-0.0102415701	-0.0401853054	-0.3534739629
SMG-i	51.6	-32.7	48.4	-0.0099524663	0.0238482334	-0.3379189202
CgGp-i	10.3	-38.2	35.8	-0.0087330587	0.0712287493	-0.3107836799
STG-i	48.6	-36.4	6.2	-0.0087076758	-0.0116187456	-0.302444395
AnG-i	38.8	-76.2	29.8	-0.0077739699	-0.0195735595	-0.2713521098
opIFG	-56.5	19.5	28	-0.0074244027	0.0201539388	-0.2459722174
Pcu-s	-4.4	-52.6	70.1	-0.0073504509	-0.0416263033	-0.2544629035
opIFG	-55.4	19.5	28	-0.0068766502	-0.0279109304	-0.2367753015
PrG-il	-28.4	-8.5	58.9	-0.0058095688	-0.004289902	-0.2043533497
MFG-s	-40.9	14	53.3	-0.0044506313	-0.0354157546	-0.1518405251
STG-i	48.5	-18.2	-6.1	-0.0042503868	0.0426504001	-0.1544387444
SMG-i	-50	-54.7	32.4	-0.0039636835	0.0853514849	-0.1501321943
MFG-i	-48.8	35.8	21.8	-0.0039249277	0.0051234331	-0.1366272248
PrG-sl	-19.4	-10.4	65	-0.0038997105	0.0629550944	-0.1329218583
OTG-i	29.9	-52.5	-8.9	-0.0038058914	0.0857194517	-0.1431908548
PLP	-42.4	-14.1	-2	-0.0035331449	-0.010968721	-0.1270845232
PCLa-s	-2.5	-12.5	58.2	-0.0030847039	0.0834099583	-0.1106590176
CgGr-s	8.1	-38.3	33.4	-0.0030806558	0.066402446	-0.1181759068
SFG-l	-35.3	14.2	55.7	-0.0027409055	-0.0141093503	-0.1013196937
PCLa-i	8.7	-7.4	41.2	-0.0015386262	0.0995620991	-0.0609201368
MFG-s	31.9	15.2	52.2	-0.0009134706	-0.0155811004	-0.040505064
FP-s	-15.4	64.4	7.5	-0.0005896092	-0.0061685497	-0.0303397025
PrG-sl	-55.1	5.9	13.9	0.0001021002	-0.0108253184	-0.0007148824
MTG-s	-44.2	-71.1	28	0.0005930808	-0.0408687777	0.001335354
LiG-pest	26.5	-52.5	-6.6	0.0008654549	0.0791216908	0.0108515272
SPL-s	-10	-54.8	75	0.0010204091	0.0665812623	0.0183629891
SMG-s	-59.3	-36.9	46.1	0.0020575319	-0.0208380154	0.0528939871
trIFG	48.8	41	-4.4	0.0032904034	-0.0003277792	0.0997781236
MFG-i	-53.2	19.6	30.3	0.0035668749	0.039785036	0.1079445966
ITG-mts	46.8	-65.1	-0.6	0.0044345344	-0.0053436874	0.1312242806
AnG-i	40	-76.2	29.8	0.0045146506	0.0020093094	0.136460857
SFG-l	33.1	4.6	60.3	0.0045888747	0.0225673991	0.1469160306
SOG-s	-32.9	-82.6	40.8	0.0045941331	0.0246847814	0.1378544436
AnG-i	50.9	-60.6	34.4	0.0047102789	0.0177920125	0.1356761115
AnG-i	-42.1	-67.3	44.1	0.0050540367	-0.0360577133	0.1472702597
MFG-s	35.4	3.4	55.7	0.0059973833	0.0558042291	0.1814603017
MFG-i	-26.2	-0.9	57.1	0.0064093799	-0.0290374043	0.1950894921
LOrG	43.3	40.6	-12.6	0.0072982358	0.0387185127	0.2290181173
MFG-s	-25.1	-0.7	64.1	0.0086481067	0.0253728307	0.2724703987
MFG-i	44.2	40.4	12.2	0.0094547726	-0.0276032024	0.2972215695
AnG-i	64.3	-50.6	30	0.0096696621	0.0726984259	0.3020059534
STG-i	-54.6	-26.4	-2.1	0.0103409857	0.0583095701	0.3216904165
Pcu-s	2.4	-53.8	65.5	0.0125397139	0.0335070308	0.4039588994
PoG-il	-49.2	-11.7	8.4	0.0126252331	-0.0188538685	0.4093684187
AnG-i	65.4	-50.6	30	0.0157770238	0.0027705752	0.5020085929
MFG-i	39.6	54.5	10.9	0.0169992712	-0.0461251363	0.5361945128
MFG-i	-38.8	48.7	10	0.0189084067	0.0334334595	0.6103645324
ITG-its	46.8	-54.7	-16.9	0.0193203528	0.0868327776	0.6157447806
MTG-i	-63.1	-60.4	-0.2	0.0198025045	0.0691402327	0.6346965144
SFG-l	-16.6	57.4	29.4	0.0198809756	-0.0503530531	0.6438364608
SFG-l	32	4.5	57.9	0.0204690594	0.0429246743	0.6683679278
STG-l	-67	-40.9	27.5	0.0207588065	-9.37215995146377e-05	0.6710428417
SFG-l	-16.6	57.5	30.5	0.0211430756	-0.0475072586	0.683830349
MTG-i	60.2	-54.4	-14.6	0.0212222085	0.0494703147	0.6793335405
orIFG	-38.5	35.2	-1.7	0.0213316974	-0.0207305608	0.6984386066
orIFG	47.7	40.9	-6.7	0.0216522407	-0.0278208377	0.7006033364
MFG-s	21.5	67.4	14.4	0.0218853055	-0.0004011411	0.7093907587
MTG-i	58	-54.5	-15.7	0.022377435	0.093586447	0.7161382388
PoG-il	65	-4.2	10.4	0.0225058595	0.0506830895	0.7384402276
SFG-l	26.3	16.3	54.5	0.0227462269	-0.0015141998	0.7301813681
HG	45	-6.3	-9.5	0.0240427878	-0.0320930226	0.772101596
SFG-l	18.1	67.4	15.6	0.0249550804	-0.0312904765	0.8089682438
ITG-its	47.9	-54.7	-16.9	0.0257271319	0.0072023205	0.8377645056
SFG-l	-21.1	65.6	14.5	0.0266299454	-0.0281419133	0.8523260565
SFG-l	-15.5	57.5	30.6	0.0272478566	0.0066091425	0.8857390546
ITG-its	-43.1	-44.1	-14.6	0.0273381046	-0.0535458416	0.8692616408
orIFG	33	53.7	-9.1	0.0273685611	0.008047522	0.8848536833
FPi	-8.5	63.7	-14.8	0.0276796829	0.0624419534	0.9284941086
FPi	-8.5	63.8	-12.5	0.0281402113	0.0626606059	0.9238195319
MFG-s	26.1	42.9	32	0.0284667309	0.0543323903	0.9287288673
MFG-s	-28.8	41.9	29.6	0.0291034377	0.0350864455	0.945502045
SFG-l	-19.5	-0.6	64.1	0.0296461069	0.0279177508	0.9698800136
MTG-s	61	-36.4	0.3	0.0297259761	-0.0266696951	0.9511169782
SFG-l	-14.2	30.9	54.2	0.0304062286	0.0041374417	0.9935176496
PLP	41.7	-6.5	-14.2	0.0305461708	-0.0416318747	0.9865055954
FuG-its	40.9	-37.3	-17.3	0.0307609983	-0.0399347596	0.9958666631
MFG-i	20.5	67.9	-3.3	0.0308944088	-0.040744788	1.0071720112
CgGf-s	11.2	-19.6	35.3	0.0308960457	0.0285530696	0.9982271118
SFG-m	1.7	17.8	47.2	0.0310361889	-0.0159757438	1.0075051739
orIFG	-39.8	46.4	5.5	0.031471205	-0.0177131103	1.03086584
fro	35.5	25.9	8.8	0.03206854	-0.0161645479	1.0369634974
MOrG	-20.4	24.1	-16	0.0321243016	0.0541173768	1.0555114104
MTG-i	-64.3	-59.2	2.1	0.032174769	0.0672217621	1.0484210404
SFG-m	-9.7	56.7	5.9	0.0324075939	-0.0116266346	1.0524417566
FP-s	25	67.8	-6.9	0.032753111	-0.0503064561	1.0547831677
MTG-s	-57.9	-28.8	-6.6	0.0333728092	-0.0568328768	1.0738853171
SFG-l	22.7	42.9	34.3	0.0336512836	-0.0408067019	1.0856298965
orIFG	-38.7	46.4	5.5	0.0341216461	-0.0590970591	1.1102402502
SFG-m	8.6	3.6	44.9	0.0343094084	-0.0220002386	1.1031243516
SFG-l	-24.4	44.3	35.3	0.0346190608	0.0020322887	1.1125533187
LOrG	25.2	54.6	-9.2	0.0349880592	-0.055506336	1.125297901
MFG-s	-18.9	57.4	29.4	0.0350233964	-0.0535589848	1.1387173153
FPi	-9.7	63.8	-12.5	0.0363699546	-0.0430017263	1.1878913383
STG-i	-49.1	-14.5	-9	0.0365563872	-0.0144422919	1.1977997897
FuG-l	27.5	-37.6	-20.9	0.0367783462	-0.0144049711	1.2108614234
MTG-s	50.7	-18.2	-8.4	0.0367818312	0.0623882419	1.1919079058
ITG-mts	-51	-30.2	-19.4	0.0374701849	0.0563413537	1.2338727387
fro	36.6	25.9	8.8	0.037579236	-0.0319240869	1.2140216471
ITG-its	43	-19	-26.1	0.0376212794	0.0584081592	1.2153262344
FP-s	21.6	67.8	-6.9	0.0382128334	-0.015246296	1.2407666233
FPi	-9.6	63.7	-14.8	0.0388212431	0.0161707311	1.2880554919
opIFG	55.8	13	5.3	0.0393902935	-0.0285205164	1.2725592166
PLT	53.9	-7.1	-5.9	0.0396446858	0.0060280464	1.3054533241
MFG-s	-15.3	29.6	48.4	0.0397857032	0.0358961429	1.3051267568
ITG-mts	64.5	-37	-19.7	0.0399737861	-0.0199389439	1.3216548128
MFG-s	-16.4	63.9	-6.6	0.041526823	0.0147943531	1.3656392443
MTG-i	-58.8	-46.4	-9.7	0.0423401161	-0.0075168417	1.38873583
CgGf-s	-4.6	-9.9	37.9	0.0437401634	0.0632877548	1.4207653563
CgGf-i	-0.1	-10.1	29.6	0.0437407874	0.0804297465	1.4293039678
PCLa-i	13.4	-20.6	37.7	0.0439400351	-0.0296923628	1.4405023178
SFG-m	-7.1	-0.9	47.7	0.0440695338	-0.0263193374	1.4321776546
FPm	-0.7	64.8	-19.6	0.0445124847	-0.0402934795	1.4337292114
SFG-m	7	67.7	-3.4	0.0446881844	-0.0189372025	1.4636464602
MFG-s	-15.3	63.9	-6.6	0.0461570752	-0.0152468584	1.5221181093
IRoG	-6.3	56.4	-7.1	0.0461645401	-0.0234598839	1.5005097207
MFG-i	-16.4	63.6	-13.7	0.0462322378	-0.0143975426	1.5345006548
ITG-its	44.3	-37.2	-16.2	0.0471781082	-0.0356915372	1.5294426616
fro	-36.2	21.4	10.2	0.0477669517	0.0229913169	1.5617776738
ITG-its	-45.4	-31.2	-19.3	0.0480293016	-0.0678232597	1.5529225758
MTG-s	-51.3	-14.6	-12.6	0.0493539594	-0.0024084469	1.6160563985
FPi	10.5	67.1	-21	0.0494632332	-0.0529429702	1.5970820096
MFG-s	12.5	53.9	41.6	0.0506433252	-0.0347635458	1.6672161646
SFG-l	9.1	53.9	41.6	0.0513273269	-0.0485202942	1.6631326361
SRoG	-7.4	56.5	-3.6	0.0532086478	-0.0334534896	1.7455800231
SFG-m	6.1	27.2	32.2	0.0542253891	-0.0064353162	1.7631304223
CgGf-s	8.6	2.4	40.3	0.0544136703	-0.027800776	1.7625361799
MOrG	9.8	38.6	-22	0.0550160367	0.0416781365	1.7936879863
STG-i	51.8	-6.4	-16.6	0.0551340387	-0.0114096231	1.8119119009
MOrG	11.8	53	-19.7	0.0558824682	-0.029042502	1.7999347376
CgGf-s	-6.8	-21.8	43.7	0.0562274215	-0.0080447101	1.8459704032
CgGr-i	-10.6	-46.3	-0.1	0.0563649668	0.08883927	1.8816350373
ITG-its	-40	-11.8	-31.7	0.0564245087	-0.0249128103	1.8292705653
ITG-mts	-58.7	-46.5	-14.4	0.0572809186	-0.0263377514	1.8789660024
ITG-l	65.4	-18.3	-17.8	0.0574661382	0.0777575219	1.8731919563
CgGf-s	8.8	-6.5	36.4	0.0575042251	0.0425401858	1.8624416516
GRe	7.5	38.6	-20.8	0.0578945073	-0.024405778	1.8999297769
MOrG	-10.4	36.1	-21.8	0.05812139	-0.0504931916	1.8800820275
GRe	9.6	52.9	-19.7	0.0582155388	-0.0370121513	1.913619638
ITG-its	41.9	-8.4	-36.5	0.058351182	-0.0610239933	1.9061508776
MTG-s	57.4	-6.4	-17.7	0.0591556982	-0.0200067508	1.9654787387
CgGf-s	7.7	-6.5	36.4	0.0595160671	-0.0358362018	1.982101695
FPm	3.7	67.4	-9.2	0.0598633329	-0.0315959551	1.9474678968
IRoG	-8.2	38.6	-13.7	0.0602151732	0.0244658716	1.9951869132
SFG-m	-5.3	66.6	3.8	0.0602537442	-0.0246298601	1.9830514542
MTG-i	51.8	-6.8	-27.2	0.0613748279	0.0812159623	1.988216595
ITG-mts	-51.2	-14	-28	0.0617789681	0.0380192983	2.0545295611
CgGr-i	11.8	-47	1.2	0.0620248247	0.0678694687	2.0827041054
TP-s	-49.3	5.3	-6.1	0.0625611805	-0.0456545469	2.0370745457
MTG-i	-51.2	-13.9	-23.3	0.063091015	-0.0124138555	2.0747221613
MTG-i	50.7	-6.8	-27.2	0.0634101522	-0.019379014	2.0969917974
GRe	-8.1	36.2	-20.6	0.0637930271	0.0172529452	2.1172430585
POrG	21.1	24.7	-19.5	0.0647356938	-0.0017440059	2.1235034067
ITG-l	48.6	-7.3	-38.9	0.0657180316	0.0501408912	2.1986963517
SFG-m	-8.3	16.3	37.8	0.0661828164	-0.0137420982	2.13810092
SFG-m	-3	43.3	27.1	0.0665997921	-0.0061769647	2.1546107361
MTG-s	54	-6.5	-20.1	0.0685439997	-0.0288420318	2.2585601941
SRoG	11.7	52.6	1.6	0.0688606467	-0.0261343816	2.2417759515
ITG-l	-57.7	-31.6	-26.4	0.0689137301	0.0664603543	2.3390174273
GRe	6.4	38.5	-24.3	0.0690850463	-0.0021159278	2.3034686467
SFG-m	12.7	52.8	8.6	0.0702270478	-0.0454941322	2.2669251355
IRoG	5.2	38.8	-13.7	0.0710295034	-0.0070451794	2.3208469972
FuG-l	-33.1	-31.1	-24	0.0711906415	-0.0258822147	2.3687980663
FuG-its	-39.8	-31	-17	0.0715527112	-0.0403386916	2.3601879237
TP-i	42.8	5.9	-35.4	0.0719871791	-0.0518928824	2.3809708331
SRoG	-6	38.7	-11.4	0.0720342208	-0.0076910293	2.3570208108
ITG-mts	47.4	-7	-29.5	0.0732837256	-0.0132077415	2.4156784635
ITG-l	66.5	-18.3	-17.8	0.0733048592	-0.0287966817	2.398309925
SIG	-33.8	6.1	10.4	0.0745482323	-0.0250952048	2.4378139207
CgGf-s	-8.3	17.2	33	0.0748334663	-0.0284011327	2.4517744748
FuG-cos	34.1	-19.1	-26.1	0.0752082794	-0.0183607189	2.4822488385
FuG-its	39.7	-19.1	-28.4	0.0752457308	0.0717855416	2.5036361438
SIG	35.7	9.5	9.1	0.0759027177	-0.013114826	2.4848183044
ITG-l	47.5	-7.3	-38.9	0.0766820198	0.0144619954	2.5783535061
SFG-m	-8.5	33.5	29.2	0.0767457435	-0.0112933522	2.5018380758
SIG	33.3	25.7	5.2	0.0786424907	-0.0210089974	2.5976840016
CgGf-s	5.1	27.1	28.6	0.0787236157	-0.0300576457	2.5512698989
SFG-m	9.4	42.3	23.7	0.0790695625	-0.0218247535	2.5546034201
MOrG	14.3	24.8	-11.2	0.080194435	-0.0164070307	2.6493161218
LIG	43.8	-6	2.2	0.080320636	-0.0348850064	2.6478729469
CgGf-s	7.2	42.3	22.6	0.0806513849	-0.0104628103	2.6322063659
TP-i	41.6	6	-33.1	0.0821105522	-0.022595348	2.7116891872
CgGf-s	-7	-1.1	41.8	0.0823054829	-0.0430565441	2.7265413225
CgGf-i	-1.4	-1.2	34.7	0.0835437176	-0.0237998593	2.7764311674
GRe	6.5	24.6	-14.8	0.0837366039	-0.0006768694	2.7593409301
FuG-its	-37.7	-11.7	-30.5	0.0847175086	-0.0125824601	2.8009257849
ITG-mts	49.6	-7	-30.7	0.0868307488	-0.0186879921	2.9188316648
TP-i	-37.8	4.3	-43.7	0.087161535	-0.0220434852	2.890462726
CgGf-i	6.5	-1.3	30	0.0879062347	-0.0313834416	2.9095755474
TP-s	-41.6	19.2	-20.3	0.0907597039	-0.0214222735	2.9792066635
TP-s	26.8	22.3	-28.7	0.0924671539	0.0715898918	3.1125105273
GRe	-11.4	24.2	-16	0.0956319903	-0.0102097975	3.1692389024
TP-s	39.3	8.6	-18	0.0966899669	-0.0273535275	3.151734682
CgGf-s	-8.4	33.3	24.5	0.0972144477	-0.0125403953	3.2036164488
SCG	-3.6	24.7	-6.6	0.0976535213	-0.0191692268	3.2178648523
CgGf-i	4	40.2	-4.4	0.1005892498	0.0019235432	3.3918207816
SCG	-2.5	24.7	-6.6	0.1014222933	0.0201721633	3.3453332379
CgGf-s	-7.3	41.7	13.1	0.1028226042	-0.035440442	3.4032871174
PHG-cos	30.7	-19.2	-26.1	0.1036628499	-0.0233345585	3.5155907244
GRe	-11.4	24.3	-13.6	0.1043285627	-0.0125644588	3.4555560092
FuG-cos	-31	-11.7	-32.8	0.1049986528	-0.0302980213	3.4733241275
TP-m	24.9	5.3	-44.8	0.1052531545	-0.0101328452	3.4649447112
FuG-its	37.4	-10.6	-35.1	0.1082057219	-0.0054111281	3.6050125354
CgGf-i	-5	41.3	1.4	0.1088210429	0.0179103676	3.5694013988
PHG-cos	-25.3	-29.6	-17	0.1099313164	-0.0156279378	3.6734812291
SCG	2	24.8	-5.4	0.1108802977	0.0228429393	3.6670435332
FuG-l	-30.9	-13	-38.6	0.1116084648	-0.022843345	3.6902280769
