# Supplementary material for: Differences in Human Cortical Gene Expression Match the Temporal Properties of Large-Scale Functional Networks
Source: PLoS One. 2014 Dec 29;9(12):e115913. doi: 10.1371/journal.pone.0115913 (PMC4278769; doi:10.1371/journal.pone.0115913)
Supplement: S7 Table — Brain H0351.2001 DiCA: Bootstrap ratios for the 938 genes. (CSV) [file pone.0115913.s010.csv]

H0351.2001
Gene symbol	Bootstrap ratios
FXYD6	-7.2559811125
ZSWIM4	9.4361010281
ZNF831	-9.8337406977
ZNF662	4.3233075043
A_23_P374944	4.0891179741
A_24_P633543	9.8212810865
ZNF213	0.9381075075
ZIM2	9.2427358261
ZIC1	-1.1545271726
ZDHHC22	-3.2490061829
ZBBX	4.6904759642
YPEL1	-9.4450632958
WNT3	9.7020497906
WHSC1	-4.6643692887
WDR86	-12.4450067099
WDR62	-5.3943891281
WDR54	-6.3095852856
SPDYE1	5.7771511362
LRPAP1	6.7351244894
VSTM2L	-6.5425603209
VSTM1	5.6070705168
VSIG2	4.0623030688
VEGFC	4.6969680299
VAV3	15.9281131313
VAMP1	17.1255824387
UTS2D	-7.2576104602
UTRN	11.7154056261
USP5	-5.232418701
UQCRHL	-0.4212785552
UQCRFS1	-4.1497495887
UPP1	14.6028806436
UNC5A	-2.2768321589
UHRF1	5.1463647175
UCHL1	-5.1021525462
UBE2S	-5.8565662047
A_23_P136721	9.0409936699
A_23_P127153	7.0902974282
A_24_P17011	8.8220867346
A_24_P913411	6.169926605
TYROBP	-5.9866661416
TWIST2	-10.3044315529
LOC100289263	-6.6751568705
TUBB4	-1.7747060386
TUBB3	-2.3481494577
TUBB2A	-6.0264368774
TUBA4B	-1.1269282285
LOC100288366	-0.8146785724
TTYH2	1.6834449077
TTR	4.9427100833
TTC21B	13.9147915582
TSTD1	-9.7617827613
TSPAN2	-2.1944091753
TSHZ1	8.0586782642
TRPV2	-6.353415524
TRPC3	12.884665782
TRIM9	6.7875353231
TRIM54	5.0591828617
TRIB3	-9.2182030687
TRAIP	-6.3784003471
CUST_2438_PI416261804	-5.386435034
TP53I11	-9.2768131018
TP53AIP1	1.2946273071
TOLLIP	-6.3281157267
TNNI3	-7.8411588992
TNFAIP6	-1.8122372482
TNC	2.7591206705
TMTC1	-2.655516965
TMSB4X	-5.5075963528
TMSB10	-6.4254807246
TMEM59L	-6.8705544856
TMEM205	-4.8552018634
EPB41	10.5162497956
TMEM163	-3.620080102
TMEM159	-8.9852288591
TMEM155	0.2961280224
TMEM132E	9.5207181883
TMEM130	-5.0910487393
TMEFF2	-8.5256246715
TJAP1	2.7033123329
TIMM17B	-5.4840960513
TIAM1	9.6916494851
A_32_P111072	10.4620741831
A_24_P504294	4.5021795862
A_23_P369600	6.6876344873
A_32_P116685	9.7078449421
A_32_P93459	9.9303452049
A_23_P58137	0.4672418594
A_24_P924351	11.0076520377
A_32_P225021	8.3067840087
A_32_P21848	-4.654491444
A_32_P85405	-7.6052435672
A_32_P121326	10.4020522996
A_23_P215275	9.9520214176
A_24_P676566	7.6153337782
A_23_P52846	8.3898645656
A_32_P59792	0.1431573535
A_32_P111072.1	9.1847961588
A_24_P340112	-1.9225605287
A_32_P171427	5.9872639179
A_32_P9127	9.4089803534
A_32_P132936	6.9141131226
A_23_P424269	-3.8266538432
A_23_P20328	12.4850698527
A_32_P227059	7.9868443402
LRRC10B	-6.8105763261
A_32_P166422	6.4532869949
A_24_P757154	5.7977474336
A_32_P227921	6.6901912619
A_24_P639665	11.8993707747
A_32_P194423	13.059325233
A_32_P212294	3.2437920477
A_24_P618476	-0.9247860948
A_24_P98145	11.9987635368
A_32_P224449	9.6472306448
A_32_P125589	7.1300867219
A_32_P13337	8.0608506916
A_32_P30966	0.008292461
A_32_P177843	9.0867691594
A_32_P146485	-0.9411178904
A_24_P509386	-5.9027574678
A_32_P173227	8.8195232201
A_32_P146597	0.4360490097
A_32_P17145	11.4511056846
A_24_P896619	8.144821403
A_24_P659980	12.5233140805
A_23_P139104	-5.9197347739
A_24_P920388	-4.0272890505
TMSB10.1	-5.9148428623
ATF4	8.5376817271
A_32_P106512	-5.2523246856
CORO1A	-8.1343464258
IRF1	4.6447008271
A_32_P233784	9.1322973883
A_32_P220666	2.9613578655
CALM1	-2.1433391151
A_23_P37966	-3.0331443759
A_32_P108396	10.1183298841
LOC100240734	5.0679475221
A_24_P369172	4.4449547855
A_23_P212626	8.3115745081
CALM2	9.2118130931
A_24_P239451	2.9270998504
TCF7L2	13.7931105896
A_24_P567502	16.0931078687
A_23_P377191	0.0127456989
FAM160B2	1.2610273236
THAP4	-3.0332349546
TGM1	8.5130284818
TGFBI	-9.140411483
TFF3	1.4823416802
TDRD9	-6.756000245
TCTEX1D2	-5.5034809851
TC2N	5.0098591603
TAS2R50	8.7537274332
TAS2R19	7.2245520245
TAGLN3	-7.0006841889
TAC1	-7.6596938416
SYT6	5.269531335
SYT2	13.579429691
SYT17	-7.7703860896
SYT13	-3.8824387252
SVOPL	-0.3011015241
SVOP	-5.8881288399
SV2C	14.1046423042
SV2B	-2.7754126836
SUSD1	-7.4247883205
SUMO3	-7.5294177222
SUCNR1	-2.1039819731
STX1A	-5.6435012277
STON1	2.9228148141
STMN2	-1.5303968771
STMN1	-4.0300578562
STK33	6.2970881432
STK32C	-6.2363308674
STK25	-6.3712159414
STAT4	9.5653223224
STAC2	14.813901235
STAC	-3.4532689898
ST6GALNAC5	-7.1908839287
SSTR2	-6.2472275764
SSTR1	-9.6337075301
SRSF12	-5.0807652772
SRPX	7.6193829636
SRM	-6.2581693098
SPSB1	8.6338599821
SPRN	-9.2077501242
SPHKAP	-5.3688231921
SPAG6	4.7225967615
SOST	8.6118250024
SORBS3	11.4379074035
SOD1	-0.3241896171
SNHG8	-8.3749184685
SNED1	5.4476867989
SMYD3	-4.2221960631
SMYD2	5.0026294498
SMARCD2	8.402776743
SLN	-8.3018629338
SLCO2A1	2.5175351231
SLC7A4	-10.2779025248
SLC7A10	12.5938355097
SLC6A6	10.6016625614
SLC39A4	-3.8647222238
SLC39A10	-1.9459987387
SLC36A3	0.3252393596
SLC35F4	5.2016264733
SLC30A3	-5.4609486136
SLC24A4	3.8629941075
SLC22A2	-0.0137443537
SLC17A6	9.9615620404
SLC12A8	5.5444518036
SLA	-11.058716477
SKAP2	-4.4878141993
SKAP1	1.4818859983
SHF	-8.0288374766
SH3RF2	8.3947815185
SH3GL2	-3.1900069607
SH2D5	-4.7661504838
SGSH	-3.6653625507
SGCG	11.1399594758
SEZ6L2	-3.0661537437
SERPINI2	-3.3313674789
SERPINF1	-6.6574075796
SEMA7A	14.9651153338
SEMA6D	10.4201021586
SEMA5B	4.5096365887
SEMA4F	-8.5248827564
SEC14L1	14.4202673415
SDHAF1	-4.7856204896
SCN5A	1.1701315494
SCN1B	16.5442505011
SCN1A	15.8097093029
SCGN	-8.7454998749
SBF1	-3.9705253638
SAV1	8.8780975803
A_24_P929231	3.1099105114
A_24_P929818	-8.226771791
S100A10	-7.1125814593
RTP1	-6.9686768775
RTN4RL1	-6.6785805306
RSPH9	-10.6518376281
RSPH1	-6.3068082876
RSAD2	10.3410905334
RPRM	-4.6743242735
RPGR	12.4227611115
A_32_P80455	11.9947666702
RORA	13.8135734913
RNF19B	10.9849004406
RNF175	-3.8531573567
RNF144A	10.9003097519
A_24_P942385	10.4502237509
RIBC2	1.17399126
RHEBL1	-6.0125472157
RHBDL3	18.7391634523
RGS4	-4.0713956438
RGS2	-3.2526214907
REN	0.8024289847
RCN1	-4.4224598106
RCHY1	-3.8876291563
RCC2	12.1577734481
RASSF4	13.7828623163
RASL11B	-9.0373325283
RASL11A	3.2064881116
RASL10A	-6.626668062
RASGRF2	1.4791077801
RASAL1	-9.984165846
RARB	0.1074034364
RABL5	-7.1016808407
RAB4B	-1.7196846873
RAB37	14.3061038294
RAB32	-7.4447907454
RAB24	-4.3223727721
PXDNL	6.9731871149
PVALB	11.2667129437
PTTG3P	-4.487910727
A_24_P76809	-6.4503543601
PTGS1	7.3092410536
PTCHD1	-6.3066884097
PSMB6	-4.427229407
PSMB5	-4.3241965626
PSMA1	-4.154359022
PRSS3	-4.8779849333
PRSS2	-2.7167358854
PRR7	-4.8206264188
PRKCD	-11.4448739972
LPPR3	-9.0515250189
PRDX5	-2.9456148415
PRB2	4.1364549061
PRAP1	-4.7269865251
PPP1R1A	-3.987052029
PPP1R14C	-6.806685211
POU3F2	14.4144505325
POLR3K	-5.7099889557
POLR2K	-2.1039709047
POLE4	-6.9653754635
PNMT	-11.0274069492
PNMA5	-2.7113561083
PNLDC1	0.4344752982
PNCK	-7.6112240845
PMM1	-5.7126794139
PMFBP1	7.0468313798
PMEPA1	11.8424102385
PLK5P	5.8922798423
PLEKHB2	-3.6141380528
PLD3	-5.0060838788
PLD1	5.2714226832
PLCD4	15.4026830035
PLAC2	-7.0784152356
PLA2G3	9.0593707161
PKIA	-8.3046596776
PITPNM1	-2.952722314
PID1	-8.6139764306
PI4KA	-3.8603657599
PHYHIP	-3.6061028711
PHLDA2	-0.5207857258
PHKA1	7.461203047
PHF15	-4.6405619329
PHACTR2	5.9452108124
PGK1	-0.3861625811
PGA3	-10.5877951107
PET112L	-4.7413927785
PDIA5	6.836762552
PDGFD	3.1592192738
PDE3A	2.3106920321
PDE2A	-7.91526901
PCOLCE2	-2.6063336441
PCDHGB4	7.2278517188
PCDHGB3	4.2684326321
PCDHGB1	4.7789337954
PCDH20	-10.4846806559
PCDH19	-8.2930134177
PCDH11Y	2.7661085067
PAFAH1B3	-6.9153662509
OVOL2	-2.9153813418
OVGP1	12.711849248
OTX1	9.3256641182
OTUB1	-3.9558251956
OSBP2	8.2539612203
OR5H1	2.0952840287
OR4N2	7.1530169778
OR2M7	1.4682988893
OR10A5	1.8408460162
OPRM1	-4.6967937044
ONECUT2	8.5541221651
ODF3	1.2455039932
NXPH1	-6.0299802843
NXF2	-5.650005773
NUDT14	-6.7196300687
NUDT11	-7.5642440159
NTNG2	-2.9448883187
NRP1	4.4273466633
NRGN	0.1264699395
NRBP1	-3.2572016525
NR2F1	6.8248590917
NPTXR	-8.5321673316
A_24_P174353	-0.1621214357
NPNT	-0.0873156006
NOS2	2.6163863343
NKX2.2	1.9909800283
NKAIN4	-11.0249355862
NIPAL4	3.5556581701
NICN1	-3.557782528
NGEF	3.8064051229
NEK2	-7.8116724721
NEFL	1.5388236211
NEDD8	-2.9547548214
NECAB2	-10.2387973708
NDUFB2	-1.6912980973
NDUFB11	-3.1055492781
NDST3	-3.3543680614
C1orf230	-10.102742861
NCRNA00152	-6.6851930063
NCDN	1.9747176045
NBPF3	11.069772659
NANS	-3.0086646472
NAALAD2	11.1991559114
N4BP2	7.4878482792
MYOM2	-1.0916376644
MYH7	-6.7804179582
MYH11	-0.0310340186
MYD88	-0.1351945689
MTPN	-5.9224787424
MTHFD1L	-3.5408621208
LOC100287080	-4.0176739637
MTAP	12.3226236317
MRPS18A	-4.3425628996
MRC1L1	-4.479495773
MPND	-4.7439628721
MOGAT1	13.7353128335
MMD	-11.0720548583
MMAB	-1.8310160551
MLXIP	7.3551769898
MKL1	-1.7101767155
MIAT	15.959006174
MGP	0.4978824913
RPS2P32	-4.5325871282
LOC84856	-3.3764753183
A_23_P159986	-7.6225244689
MFGE8	1.3612007465
METTL11A	-4.8332017111
MET	2.4702155827
MESP1	-8.1307319094
MEPE	-4.9186371221
MED16	-5.3011320655
MBOAT7	-6.844840055
MAPT	-4.4968940413
MAPK8IP2	-3.5507463315
A_23_P41796	5.748935084
MAP2K2	-1.5068993179
MAP1LC3A	-7.0098853245
MAGED1	-4.5440013968
MADD	-4.5305597026
LYZL4	-7.5272146464
LYPD6B	-4.0657700516
LXN	-0.1077267676
LUZP2	-8.1196269802
LSM10	-3.2718929769
LRSAM1	-3.8765481638
LRRK2	6.2969047786
LRRC8B	-2.605629711
LRRC56	-9.4096791071
LRRC34	7.9301308673
LRP2BP	4.5803184518
LRIG3	5.9600232749
LONRF3	10.2061493919
C16orf93	-5.7717424021
METTL12	-2.0795880078
LOC100289861	4.178308121
LOC283683	8.4954822141
A_24_P525749	-8.6557810905
LOC728056	5.2659773882
LOC650095	0.247477145
LOC442381	-0.644508918
LOC646627	-7.2679931345
LOC646576	4.8316435179
LOC643923	10.8293819266
NEURL1B	-9.2630794604
A_24_P829156	8.7266022915
SHISA9	-4.0253600418
A_32_P173357	-3.5699102695
LOC401321	6.9384295483
LOC401097	-2.4806903768
LOC389873	-0.4779981258
CENPVL1	-9.8232718916
LOC389493	-10.0055488433
FLJ32790	-5.4444949225
TMEM233	-1.1277568616
A_32_P151823	-5.2003723656
ACOT7	-5.6515959582
A_32_P217797	14.6381996349
A_24_P734060	11.5199219917
C19orf77	-3.1142789041
LOC284233	-0.5108493311
LOC256374	7.9933555032
C17orf108	-6.3360781632
LOC157627	14.2208723046
C2orf89	-3.7739894749
FHDC1	9.285556532
GAP43	-5.9959148536
IHH	-3.8341960015
C5orf38	1.3847794011
LOC100134209	4.9014826399
GOLGA6L5	8.7800375808
LOC100133131	9.0649154507
LOC100132941	2.1171604958
A_24_P316296	7.3123609633
A_24_P247849	6.8021658174
LOC100131283	-4.2412815919
A_32_P214020	10.7785435299
MIAT.1	7.9666476544
LOC100129291	-8.301915356
LMO7	8.2261453136
LMO4	-3.3434302397
LMO1	-6.4346443404
LIPI	8.3536533534
NEURL3	-3.6091052265
LGR6	9.5911196238
LGALS1	2.4476667278
LENG8	5.9247128485
LCP2	3.2246677034
SPSB2	11.307093423
LATS2	5.3271328486
LASS6	-3.8614805893
LAPTM5	-4.4444070027
LAMB3	-1.870183576
LAMB1	-5.7930932136
LAMA4	10.871002506
LAMA3	2.7651511158
LAIR2	3.0542569626
LAG3	13.3674614561
KRT5	-2.9901042667
KRT31	-2.9182263483
KNG1	10.2616652996
KIF3C	-0.761825736
KIF25	6.5361445948
KIF1A	-1.5212055278
A_24_P247920	10.0635267541
KIAA1045	-3.8227012449
KIAA0748	6.7215643317
KIAA0284	-4.1897632996
KCTD4	-12.2879095918
KCNS3	1.0591398052
KCNS1	10.8860913265
KCNMB4	-5.2240966364
KCNMB2	-3.3517921434
KCNK1	-3.7890764386
KCNH8	4.21667811
KCNG1	-14.2296474889
KCNF1	-5.2291280918
KCNE1L	10.2306436272
KCNA1	14.9840361484
KATNB1	-3.3061142024
ITGB2	-6.1563741365
ITGAX	-4.8893240868
INSL3	4.8827106579
IL6R	7.8684748705
IL33	-5.9977583861
IL28RA	10.1857085311
IL1B	-9.8301707757
IL13RA2	-12.3665569917
IGSF22	-6.985532654
IGFBP2	10.1369091674
IARS	-1.9908353665
HYAL1	3.696343337
HTR1F	11.5997215837
HSPB3	-4.8598239924
HSPA8	-3.7858760886
HS3ST5	9.3573190131
HS3ST2	-2.08724959
HS3ST1	11.9316230297
HRAS	-6.1474556547
HPN	6.0046345004
HPGD	-3.9926594034
HPCAL1	-6.049506019
HOPX	-3.060954463
HN1	-8.6242692964
HMOX2	-2.6664834355
HIST1H2BK	-9.9311094084
HDAC11	-2.2415329234
HCRTR1	3.2793957378
HCG4	4.6678076432
LOC392145	-7.9997387582
HRNBP3	0.3191675432
HBQ1	-9.323297607
HAPLN4	13.4787431497
HAGHL	-0.2668107306
GRP	-9.4559478975
GRM1	-7.783298364
GRK6	-2.9741904936
GRINA	-3.6249630872
GRB7	0.7534813559
GPX3	-2.2054526862
GPRIN1	-8.5633359789
GPR37	2.0619927318
GPR26	-4.9530920758
GPR20	6.1013613209
GPR161	13.6812185532
GPR160	-11.3890718057
GPC6	-5.4036667607
GPC4	-7.2981823122
GPATCH4	-2.053235464
GOLGA8E	7.3185121973
GNG4	-10.1056980664
GNG3	-5.4886199701
GNB4	-7.023659686
GNB1L	-4.5393183982
GNA14	5.4073273607
GLRX	-0.8105895954
GDAP1L1	-4.0241765092
GDA	-7.1082220126
GCHFR	1.2909968666
GALNTL5	-3.5498887139
GALNT3	7.2816410187
GAL	2.1197557988
FSTL5	-9.7728083138
FRMPD2	-6.6425037954
FRMPD1	2.3043485112
FREM3	-6.0122133336
FOXRED2	-7.642633521
FOSB	9.6309588101
GOLGA6L5.1	7.9202024011
A_24_P788227	1.1845084791
FLJ31485	5.9834857797
ZNF497	-5.7266460831
A_23_P50597	5.0867579751
SRP14P1	5.1257835652
A_23_P100595	8.868875308
FKBP5	12.8545122479
FKBP1B	-7.6046098115
FHL2	-3.1614341793
FGF18	10.0490091575
FEZF1	2.946450192
FBP1	-4.1913197452
FARSA	-3.5964391715
FAM65B	-11.1835962021
FAM26F	-9.3621543763
FAM154B	4.9605253319
FAM110C	-7.687969339
FABP6	-1.0676576856
EYA1	5.2170743477
A_24_P931017	-5.4103584554
EXD1	-12.6504738379
ETV4	6.5290184964
ESRRG	16.3103998258
ESPNL	-4.8650402157
EPB41.1	13.738240309
A_24_P224998	-3.263288752
KRTCAP3	3.6049973774
A_23_P44857	0.4316427649
LOC402778	0.4528430469
A_32_P50834	-8.5819164736
CHRDL1	-0.0321963123
LOC339524	-6.1841398514
A_32_P115840	-8.8782618944
ANKRD30B	-3.1827899322
LOC100287347	-11.4688508926
A_24_P804267	-1.8386233614
08/01/14	9.1732185471
A_24_P350261	1.7651176675
LOC389493.1	-10.1262761462
C17orf69	9.1863775017
A_23_P429843	5.0170531762
ENPP2	3.3361847017
ENG	0.9261698796
ENC1	-4.6789285322
A_32_P31832	7.4193666716
EHBP1L1	-7.6840787651
EGLN2	-2.5818702431
EGFR	15.2886259886
EEF2	0.9511737601
EDEM1	8.6135430409
DYDC2	-10.81231408
DUXAP10	1.0699269111
DUSP6	2.2741294106
DUSP5P	-9.6032806016
DUSP2	-4.3683627473
DUSP13	-9.3805835833
DTNBP1	-7.2284494783
DRD5	-7.2472525336
DPY19L2	10.1001857451
DPP3	-2.5128074826
DPP10	-2.1836516903
DPH5	-6.4708353925
DOK6	-7.5648487139
DOC2A	-7.6394945368
DNAJB9	-1.068639365
DMP1	2.9217658508
GPR26.1	-4.3546432793
A_24_P586072	-10.7407705417
DHRS7C	-0.3345262164
DHRS11	0.0261982031
DHDH	-9.9538664267
DHCR24	-3.3112420057
DGCR6L	-3.7975124493
DGCR6	-3.7893556158
DEFB135	1.0056184964
DCTPP1	-6.9731582514
DCTN3	-5.2637821524
DCTN2	-3.2794488386
DCDC2	-6.5537425438
DCDC1	3.4043940864
D4S234E	-1.2106073926
CYHR1	-5.1581404128
CYB561	-5.596079857
LOC100129291.1	-6.870406064
CXCL13	3.2120788951
LOC100292909	-2.2972958178
CX3CR1	-6.4893836811
CUST_4636_PI416261804	1.2426557783
CUST_4273_PI416261804	3.0436405429
CTXN3	2.3954343348
CTXN1	-8.6069884517
CTU2	-5.1092560498
CTSZ	7.8384806438
CTSC	10.6278994015
CRYM	-7.0696682775
CRISPLD1	6.675201692
CRIP2	-5.4844122733
CRH	-3.3888475734
CREG2	-3.5837765418
CRABP1	15.2079214451
A_24_P627874	-10.3001585742
A_32_P118348	-3.8957152354
A_32_P40596	-5.6625600318
A_32_P212483	-6.4024161368
C6orf176	9.4758096652
A_24_P511686	-11.5811304978
A_24_P642771	6.4009220793
CPNE6	-10.751859213
CPLX1	12.4227806525
CPAMD8	-13.1114568544
COX7A1	14.2818806553
COX4I1	-0.2288470969
CORT	-9.2890789
COPS4	-5.7292291451
COL23A1	-4.9097602758
COL21A1	-8.0266758275
COL14A1	1.5980036187
COL13A1	5.5709683632
COCH	-9.3330730474
CNTNAP2	-1.0438254219
CNTN6	1.4057655912
CNN1	1.5392730678
CNKSR2	7.3163770591
CMYA5	12.0362445977
CLTA	-4.6847676785
CLPTM1	-2.1253058513
CLGN	12.7022123593
CLEC9A	-6.1758181195
CLEC4G	-5.4098393949
CHRNA3	-5.5516945782
CHRM3	-5.3432612417
CHCHD6	-7.111979802
CGREF1	-6.6725307405
CFP	3.0422035182
CENPH	-3.9001475211
CENPF	-3.0354349028
CEACAM4	1.526409589
CDT1	-1.2578946915
CDR2L	11.3622391261
CDKN2D	-4.7331014328
CDKN2AIPNL	-4.997397136
CDH9	-6.4965147982
CDH8	-8.8920508168
CDCA5	-0.6687914293
CD86	-4.3748268838
CD83	-4.4974721428
CD53	-4.2903712169
CD52	-3.1438039325
CD300LG	1.898146377
CD244	-7.8471103733
CD24	-12.3311715244
CCKBR	-4.4373011409
CCK	-4.7427137072
CCDC88B	6.165420499
CCDC68	-7.4038311401
CCDC39	14.3201696147
CCDC19	-4.5607791447
CCDC144A	9.794298045
CCDC136	8.5166020937
A_32_P139113	6.5456402561
GRHL2	7.609495456
CASQ1	-2.1444606161
CARTPT	-8.8483278602
CARD9	9.9185931678
CAPSL	-10.0524809462
CAMK1G	-2.369682181
CALY	-4.1092540727
CALML3	-4.7170856349
CALM3	-4.0177792246
CADPS2	14.8331708383
CACNG5	3.0335581248
CACNA1H	-10.1273201553
A_24_P733308	10.4865618633
CA11	-5.5994376235
C9orf16	-5.5346540656
C9orf125	-1.8482794381
C8orf47	8.2867273217
C8orf46	-4.9953204767
C7orf50	-4.242066673
C7orf16	2.4813203952
C6orf47	13.4359242011
RSPH9.1	-10.3090889388
CENPW	-10.9776706384
C6orf168	0.3055737882
C6orf154	-7.3150401912
C6orf141	-7.3847616302
C6orf126	-2.9427728587
C5orf49	-7.3118575404
C3orf71	-1.226276207
C3orf58	8.0960802164
C3orf57	13.5783529335
NCRNA00259	-1.3873473604
C2orf80	-7.853818562
C2orf40	-2.9296025501
RBMS1	15.1342645324
C20orf96	7.465180381
FITM2	0.5529814323
C1QTNF8	3.6791211776
C1QL4	-1.2547725166
C1QB	-6.4160637624
C1orf53	-5.8811847576
C1orf172	4.7198943477
C1orf162	10.4790967518
C1orf133	12.4000801
C19orf70	-3.2361583758
C19orf46	9.8612878599
C19orf30	-7.1006280102
C16orf75	-7.4058028858
NCRNA00238	-12.8619943749
C14orf106	11.0935387483
C13orf26	4.3566034693
C12orf73	-6.8434400554
C12orf44	-5.2803616153
C11orf73	-4.4198756509
C10orf35	-5.8671004646
C10orf125	-6.5280411283
BZRAP1	-5.0683363808
A_32_P200586	6.4540330869
A_24_P488352	10.4774989418
A_32_P30489	4.8346702741
A_24_P722248	8.2764859735
A_32_P65195	10.0497467059
A_24_P407704	7.7779759661
A_32_P50357	5.498646697
BSCL2	-4.6909312752
MECOM	-7.4742967268
CELF4	-5.644337474
A_24_P924681	-9.620148623
BRP44	9.3659063616
RPL19	-2.8378221292
BMP8B	2.8885279018
BMP8A	1.8803481984
A_24_P799858	-2.3359766667
STC1	1.7922164547
BLCAP	-4.2530042498
A_32_P197156	1.3325744109
BHLHE22	4.9569976764
A_24_P647163	-7.7669395024
A_32_P16323	-1.5193044355
BEND6	16.5217235607
BDKRB2	-7.6579625711
A_24_P384909	7.4887427622
A_32_P211621	-7.2124946457
ERLEC1P1	-0.5506677887
A_24_P895687	1.0587488145
A_32_P219822	6.8104669551
CUST_4377_PI416261804	2.1517762842
A_24_P941666	-0.6405552851
A_32_P225135	-7.448679147
A_24_P316495	5.5773828727
A_24_P93931	-2.9911906892
LOC100287911	5.4161257704
A_24_P677712	11.1796378153
A_24_P76757	5.1485116372
A_23_P429843.1	7.8325747608
BAI2	-2.5090122803
BACH2	6.0451295084
B9D1	-9.9769197568
B3GAT3	-3.1905141776
TPTE2P1	6.5235702556
A_24_P798218	5.4840525067
A_32_P106615	-2.4540421644
AURKAIP1	-4.1312971363
ATP6V1B2	-1.4829599289
ATP6V1A	-1.044982127
ATP6V0D1	-4.2512519587
ATP2B4	-8.4055895244
ATOH7	-10.5671893335
ATF3	-1.6080445167
ASS1	-7.9317178473
ASPN	1.1205343092
ASCL2	-11.5360321295
ASB2	-0.8867933129
ASAM	10.2411482213
ARPP19	-5.3183759883
ARMC2	5.8936021532
ARHGDIG	-6.1736038604
ARHGDIB	-3.3752431962
ARHGAP6	-3.8661110871
ARHGAP20	-3.9502687912
AQP9	-3.4994896634
AP4S1	-1.1462701111
AP2S1	-4.4144394865
AP1S1	-7.1606118198
ANUBL1	6.8640735338
ANKRD34C	8.3593409178
ANK1	16.74585392
ANGPTL6	-4.8550128956
ANAPC11	-3.9355265212
AMDHD1	0.494004111
ALOX5	-7.5891175993
ALDH1A3	13.9665156927
A_24_P854643	11.5292099608
NCRNA00205	-8.8530717082
NGRN	8.6128382927
A_24_P563966	13.3729280217
A_24_P195821	7.9499277226
A_32_P13056	3.5752882736
A_24_P896619.1	9.3680431462
A_32_P19966	10.5653838855
A_32_P118978	0.1480724555
A_32_P175935	11.7562624088
A_24_P817209	-8.5422048992
A_32_P44808	7.4873653148
A_32_P73151	-6.9984907986
A_32_P153781	-2.2883164472
A_32_P129810	-3.7418371722
FLJ33534	5.9887150045
A_32_P213615	7.4382839949
A_32_P155035	-4.8454937246
A_23_P417646	18.1241209928
A_32_P215621	-7.3474949075
A_24_P333571	0.0267682763
A_32_P108666	-0.0244536654
A_24_P940615	6.5378367844
A_32_P77831	-3.0311583004
A_24_P213566	5.6318777529
LOC100294469	5.0031227061
A_24_P693454	5.9418476378
A_24_P84370	6.7067269366
A_23_P95070	4.3161856266
A_24_P794366	10.0278241194
A_24_P307665	6.6295427396
A_24_P927902	8.9509046413
A_24_P468950	9.0188202572
A_23_P2524	6.5281225579
A_24_P535256	0.9290550856
A_32_P30874	9.5537428598
A_24_P926849	1.8152071993
AIF1	-6.6217409028
A_24_P468950.1	11.4588640651
AGPAT9	13.4305467875
A_24_P333234	7.119412843
A_24_P102119	8.7854675168
A_23_P115616	6.948952656
A_24_P918830	6.3034582601
A_24_P358667	9.1046503496
LOC100288911	-6.0408704643
A_23_P92809	3.3318065251
ADRA1D	-1.0540823969
ADRA1B	-1.9208712245
ADPRHL2	-5.3479865501
ADAMTSL3	-4.0752499888
ADAMTS8	-7.4466939195
ADAMTS5	2.0530658982
ADAMTS3	-7.3384502856
ADAMTS17	3.4132952877
ADAM28	-1.2304999421
ADAM11	-1.0310956886
ACTN2	-1.3902242471
ACTA1	-6.2100125388
ACPL2	11.5356113428
ACP6	3.7008114118
ACOT8	-5.8097223247
ACOT7.1	-5.145563369
COX5A	-0.7668765433
A_23_P331992	7.0424956002
03/03/14	-3.8961039278
