# Supplementary material for: Differences in Human Cortical Gene Expression Match the Temporal Properties of Large-Scale Functional Networks
Source: PLoS One. 2014 Dec 29;9(12):e115913. doi: 10.1371/journal.pone.0115913 (PMC4278769; doi:10.1371/journal.pone.0115913)
Supplement: S8 Table — Brain H0351.2002 DiCA: Bootstrap ratios for the 983 genes. (CSV) [file pone.0115913.s011.csv]

H0351.2002
Gene symbol	Bootstrap ratios
CCDC64B	-20.1292095405
LOC100129291	9.1679378789
SRL	-14.2406405957
FEZF1	-10.8405518576
PIRT	3.7753697054
PYDC2	7.0344710243
CITED1	-10.4986895952
SYNPR	2.6681059924
PLAC2	4.4648976432
FAM107A	14.3534764298
ANKRD30BP2	3.6712606609
TCF7L2	-10.6076378282
CHRDL1	10.992687378
ANKRD19P	8.3006679893
DACH2	10.3687818321
TRABD2A	8.2225605381
ASB13	-22.8042334419
TNNT1	14.3160900828
VWDE	-2.2213607911
UG0898H09	17.7772863154
ZCCHC18	7.2395554223
DNAH14	10.4463531776
GOLGA6L1	2.7597369135
ULK4P3	6.6701761821
NUPR1L	4.7608625892
HOMER3	-7.9029593025
LOC100133686	-6.0023163553
LRRC38	-15.6138481079
LAMA2	-2.8153303109
SCN5A	-0.7186273717
SULF2	8.3571299567
C12orf75	6.4669872412
COCH	12.3912637853
VSTM2B	-2.6348441818
LOC100132955	-3.4915025496
SLC35F4	-5.3540596574
TTC39A	-12.8930877169
CTXN3	2.5037889962
LOC200726	-7.3351168196
GLRA2	11.8947181473
NR2F2	1.9310949098
PODNL1	4.1923500801
FLJ42875	10.9134036426
LOC654433	-5.5465910168
ZMAT4	-10.3213973877
POSTN	-10.736403597
C4orf19	7.8209971296
LOC729275	-4.2421362173
CLDN10	14.6964293522
EFCAB1	13.252860514
SGOL2	-0.7219214898
GRIA1	12.5276736499
FKBP7	-6.5528884995
CELF2	-15.8463263391
EDNRB	17.4108984934
FAM189A1	-9.5826806108
VPS53	0.7696265331
SYT2	-15.7652515108
LOC100128174	-8.2448620802
OC90	0.7581898652
PLK5	-9.9819840855
LRRC10B	7.2500672711
DKFZp779M0652	13.6554863317
SPHKAP	5.4291980442
FER1L4	-18.840902967
GLI1	10.3827891026
LINC00238	16.5972603942
SKAP1	-1.0846263318
SPON2	9.0621501219
VAV3	-17.8136801082
IRX2	1.8508425708
SGK223	-9.4211331664
NGEF	-17.3113657375
CARD9	-9.7182089853
AGXT2L1	12.3990065889
FLJ33996	-10.8844350323
ZNF831	13.4081436642
MORC2.AS1	-11.6847569977
GGNBP1	1.2464952698
TSHZ2	4.8493618775
C6orf100	2.045671775
DMKN	-12.7733812816
RBP1	4.8027203333
LOC100286909	-19.3489844322
ECSCR	-7.0624459956
KIAA1239	13.2493845813
ENOX1	7.4075570255
TESPA1	-3.8825698336
FREM3	12.7885580117
PLCH1	6.9368287887
FAM189A1	-8.1712841407
C20orf173	-0.6488512296
DACT1	7.9631949612
PID1	9.1294561084
CSGALNACT1	5.0673174316
TSPAN19	-5.243074282
DDAH1	9.8539282252
OPRM1	13.6143958739
LOC728431	-13.3137571504
TRPC3	-16.8506877549
TMEM176B	11.4305253216
C16orf89	14.5033318357
TLE6	-0.1043068979
MIR600HG	-13.874103507
PCDH19	12.3058243659
TMEM132C	-15.0959982515
GOLGA6L1	2.5089048401
LOC646627	7.8844496753
KCNC1	-21.0476525054
HSBP1L1	-14.3881209027
FRMPD2	12.4910031388
DPY19L1	-6.7273155788
FES	-11.0182451936
ASB10	-0.3583403001
KIRREL3	9.4185100263
PLAGL1	-14.054963656
LOC100289861	-8.2701036539
TUBB2B	1.9396683438
LOC642943	3.8405727766
METTL24	-7.0561322732
LRRC72	2.0205843765
SCEL	-5.0921431256
PENK	-10.3449069023
LOC400456	11.6003612021
CUST_4245_PI416261804	-3.4746248381
TMEM233	5.8145074109
ZCCHC18	9.4010624486
EZR	12.9730357949
A_32_P70045	-2.3044799425
RSPH4A	2.3435928403
LOC84856	-1.0919260461
ODZ2	-9.2214181636
PIWIL2	-2.1415136079
SOGA2	-15.7273785728
MMP2	-4.3949364089
SLC39A12	17.1191429477
WEE2	-2.8545341308
SULF1	-0.215433032
LOC144486	2.878893688
A_32_P35969	-2.3426863447
MIR31HG	-10.7844841201
LUZP1	-17.7419954484
FAM65B	19.3372696709
CHRDL1	9.5706714712
FGF13	-9.8412114288
NRG1	-1.3843722568
JDP2	-20.2202494477
RBFOX1	-17.6127070431
THSD7B	-1.3188809342
PRDM8	-5.8698172518
MRVI1	9.2803717184
LOC339524	10.3094506737
UG0898H09	17.8338060828
EXPH5	-0.5944175641
SLC4A4	16.6154956299
PCDH17	8.9770727216
CTSC	-15.7609268881
PAX6	16.9279331757
ACVR1C	-14.9814033474
CRNDE	1.0555683972
LOC440934	5.1097274448
NEFL	-17.1014791996
MSANTD1	10.398316317
TMEM145	-16.6935218163
SLA	15.1902762058
GPR98	15.7200849819
FLJ37644	9.4737121346
IQCJ	9.0618643421
SYT6	-6.5589368276
CHRNB3	3.0323711912
SCN7A	9.1009147989
GPRIN3	0.6230967632
CAPSL	11.3438702713
EMX2OS	10.1162045051
SPTSSB	-13.3015705286
KCNC4	-5.6410119381
RXFP1	5.8275163986
ANGPTL4	10.366057148
TPTE2P6	-16.0570901895
MLC1	12.0568762689
TRIL	12.0925741053
SERINC4	-2.1325688543
KCNA3	-13.4769205225
SCN1A	-16.9665831398
EXTL2	-12.8621853237
TNFRSF25	-2.6642813412
PEG10	2.3112377673
SYNE4	-18.7025581007
EFEMP1	14.2026875763
DUSP5P	0.7920894871
NPNT	-1.939663645
NPNT	-2.7796687756
CPLX3	9.9567519384
MYBPC1	11.5344131672
DUXA	-0.5160771005
RBP4	13.0360430687
CRYM	0.8792737499
KCNMB2	1.8290073656
ADRA1B	7.1343222316
MGST1	15.5935009661
MYL4	-7.4328921912
NTNG1	-5.0632767983
ZFYVE28	-15.299719448
CIDEA	-9.5928837665
VAMP1	-19.8557882557
SOHLH1	-16.0128280159
RELN	2.6060556532
PPEF1	11.6033214253
PCDH11Y	-2.9786673395
AQP4	11.1712500909
ACAN	-15.6611055369
CNTFR	2.444565185
RORA	-13.2147195208
METTL21C	-1.96179034
SYN2	12.7513553126
DIO2	16.4688363848
DIO2	11.2564109275
PTGS1	-13.9332927114
ITGA11	-10.9442311723
GPR161	-16.0525459841
FLRT3	-6.5469943781
SPTB	-10.6186534966
ATP2B2	-18.336810037
CCDC147	1.9016844065
EYA2	12.9404743836
FAM110A	-14.0075960479
ST8SIA6	-0.3816423533
TNNT2	0.8675998662
SAMD5	-3.6907204235
TRIM36	7.9176266264
SST	8.4679501905
SCRT1	-17.9916910364
CUX1	-14.6503398165
DAPL1	10.3222193201
TIAM2	-15.7159951259
ESRRG	-17.5311893387
PLAC9	9.483763929
GNG2	3.7455036748
TNN	13.0712273982
FAM26F	3.2541492609
SOX5	9.5234345199
NPFFR2	3.7367487632
STARD5	-12.6463153738
C9orf135	1.4567074128
BIRC3	10.6553539791
HES5	16.3904289395
PPP4R4	16.0205457017
KCNIP2	-7.1126048224
NEDD9	-3.9130043105
C6orf222	8.5709946337
SULT2B1	-5.8537648502
KCNN3	15.2744258822
HSD11B1	-18.9957905343
OR14I1	7.2476746156
EPB41	-14.0430949145
EPB41	-13.2304817237
EYA4	-14.1863109912
ADAMTS8	4.0704604122
C1QL3	14.2618471576
C16orf93	3.7621485357
AKAP14	8.5135472036
SNTG2	5.2546623641
PLIN5	14.7757115522
RAB37	-17.0873229006
ZFP64	-2.0371781365
ANKRD6	16.8858192153
MME	-0.2232319881
FAM83B	-0.8565800737
DCUN1D2	-12.8406917892
ADD3	3.3009510433
GRAMD1C	16.3952928651
AK4	11.1682996094
AK4	11.8414858527
GPR125	12.0558407612
MYH7B	-9.4413755173
COL11A1	7.8968078258
ANK1	-20.3617308703
MAGED4B	5.8461109838
PDZRN3	2.3262745089
ITGB4	7.0284869303
TLR4	13.249693641
GABRG1	14.0136885801
PON2	10.6579166495
CLEC18B	0.4913565262
SCN1B	-22.553320934
CALN1	-1.8066948258
DACH1	-2.149483602
CD44	-0.17255595
TEAD4	-8.8299866565
PRKCD	15.5252157754
CACNG5	-2.4133176395
SLC22A18	3.3929161946
KLK7	12.594689608
MARCH4	3.5164303708
PARM1	-6.2249339399
FAM19A1	8.7718252837
CTXN1	10.4563752426
HAPLN4	-15.3174964068
TMEM215	4.3701977018
FLJ35934	0.298896664
LOC392145	10.9621536318
CENPVP1	12.5310949517
FLJ43860	-8.0201547477
SP5	10.8826212875
CEACAM22P	-3.3221632327
KCTD4	10.9461525792
RNF148	-8.2819130823
C1orf95	14.5442535856
BMP8A	-7.8165863138
TBC1D26	12.782047831
NMNAT3	4.299443677
WDR86	15.36769398
LRRTM1	5.6215967398
OSTN	0.2620226774
STAC2	-20.6228215914
SYT10	14.3870726595
NANOS1	11.659837661
VWA2	-3.6071012316
FAM5C	4.5855420159
CLEC4G	3.586471693
NKAIN3	15.8391770208
VSTM1	-10.6778067899
SLC26A11	3.1768064749
GAS2L3	1.4694930245
MDGA1	11.093977379
HS6ST3	-1.0293986598
TMEM196	6.074425106
C8orf46	4.7150908705
C16orf73	3.4423871945
C20orf166.AS1	-10.1325232026
FNDC5	-15.8424121399
ARMC12	2.3624438094
RSPH9	14.6436881962
GSTA5	-2.1328046223
UCMA	-1.4851282363
OAF	11.3977550745
ATOH7	13.1176122212
C8orf47	-17.4685326777
CMYA5	-9.8828723369
LIPH	5.0268333743
KRTCAP3	-10.1735789075
VWA3B	-0.4575517114
METTL7B	-1.7510802587
ADAMTS19	8.8509727042
ZCCHC12	15.1334127823
OLFML2A	-9.5680569289
COL22A1	1.0088863184
BMPER	-0.5273769239
DQX1	-8.169485724
C1QL2	10.1683017676
WDR69	5.497548621
CABP7	2.2660820904
KANK4	-10.5295939298
IL28RA	-15.5985780608
TDRD5	5.9129314932
RHBDL3	-22.8432173645
SLC2A12	16.0077833323
C4orf45	9.6503904557
ITPRIPL1	-4.4207363224
SAMD11	1.1394770023
ANKRD29	-11.5998231184
AMDHD1	1.5162022015
FAM65C	-0.3472902137
PTCHD1	10.1584361057
MUM1L1	10.085836895
PIP5KL1	-11.9016949011
PXDNL	-13.0242279994
SOWAHA	3.8969973545
RTP1	10.1335540436
FAM43A	-9.7716327832
DCBLD2	-13.7406563722
LYZL4	9.3954359599
CPNE4	-6.5549195345
NKAIN4	15.9356729812
C1orf172	-12.4645162583
WFIKKN2	-4.3035584252
TMEM132E	-11.8962405681
TPPP2	4.0907840948
TDRD9	10.310483526
CPXM2	-12.27133472
MUCL1	-0.4506173839
SH2D1B	1.6683125178
LYPD1	9.1808632614
LRRC3B	14.9061708855
LRRC56	8.944757243
MARCH3	6.4107968488
OSBPL5	-11.8276384722
SLC22A9	2.8918724806
SDSL	-15.5702991112
KIF12	10.3915376865
CGB5	-4.1779644536
TIFA	-18.6185192518
C11orf52	-11.0512732832
SYT12	-15.8667327424
LRP5L	-5.4801660204
FCHSD1	-17.6288526525
C5orf62	-20.6213750041
SYTL1	8.3595329367
ORAI1	0.9947903938
PLCD4	-9.1258925923
AGPAT9	-24.6816723814
INSM2	-11.4297781859
DYDC2	11.9334996665
ZIC4	-3.2762844489
EMILIN2	-10.5664939085
FGFBP2	2.3561064596
TFAP2D	5.9575860447
SLC25A18	12.5032753491
FAM167A	10.2309868678
RILP	-20.1401147183
RTBDN	4.5487350777
ST6GALNAC5	10.1014568643
CDT1	-5.2411669985
DCSTAMP	4.8683351218
KCNH6	-14.1476067404
TMPRSS5	6.433609901
EEPD1	-19.4986799946
PDGFD	0.3871815092
EFHC2	11.7425830474
ZC3H12A	-5.422837241
PLEKHH3	-13.9153057316
DNAJC22	-12.330760942
CLMP	-11.5191202324
CCDC48	-9.6369994817
SHCBP1	9.1574891784
ELMO3	-15.0793038174
ECHDC3	10.6635030726
ZBBX	-1.9728450599
ARHGAP10	-3.1307221415
EFHD2	-10.500519523
PCDH20	14.174725542
CCDC136	-8.1216605374
CHST8	-2.4656917083
ARHGAP9	-21.821768784
ANO3	10.6082586578
NEUROG2	4.3111699075
TP53AIP1	-0.2339629289
GNB4	12.1477514126
DMRT3	-10.457056298
WFDC1	14.089642096
SH3RF1	4.9174605419
KLHL1	4.4113663947
AHRR	10.2014649212
TTYH1	11.2595403458
RCN3	-9.489772166
KIAA1199	-9.8125359006
TMEM159	10.4671978186
PLXDC1	-16.8755317467
SLC17A6	-10.1616223731
CXCR7	13.4055281859
SHD	-20.9722042575
LHX9	-8.137332667
MEPE	10.1022988696
LXN	-7.7180050428
THAP10	-21.6966380303
BDH2	4.7779054965
LMOD3	-8.1242525932
CFC1	-17.5971162839
HR	-15.160176147
SCN3B	14.3609009173
RADIL	-6.2511276289
BATF3	10.8814023565
GPRC5D	1.4474799898
TMEM176A	12.3478805533
LRRC36	11.2258572769
SLC47A1	-18.4087078055
LGI2	-10.3584238782
CRTAC1	-12.8107513918
CXorf57	12.7631803522
FEZF2	2.6545715671
CCDC109B	12.3048958512
ACSM5	8.4910931799
SIDT1	5.3937407877
TRPM4	-5.7219666075
IL17RD	12.305127502
MAGEL2	-22.3508644794
NECAB2	14.5967795575
WNT4	5.7953218185
CNTN5	-0.8360615551
IL20RA	-1.5974151822
SIX4	-12.322033726
GNG13	-3.8669956059
SYT17	15.8471421721
GULP1	6.9929367774
PCDH12	-7.5553472825
DUSP13	15.5029011934
GAL	0.6418316852
ISOC1	5.4822239166
SOST	-14.3471880129
COL5A3	15.1318437933
NOX3	-4.8239446189
PLA2G3	-5.1281905372
TFCP2L1	-2.0708771771
YPEL1	11.246684372
BHLHE22	-5.5409136237
ADAMDEC1	-7.4834340866
OXGR1	-6.1481787476
SIGLEC9	-2.5376721946
FILIP1	8.7031938329
PCOLCE2	4.7166342818
LRIG1	7.7224588017
MOXD1	4.124068342
EGFL6	4.5967238725
PAMR1	12.0605238789
PAMR1	13.204859317
MXRA5	-2.5641096468
CCDC19	3.6900482942
LAMP5	-4.8408888295
TMEFF2	4.4963810151
SLC7A11	12.4510228366
NTSR2	15.6936588574
CASP14	-2.3011516682
RASD2	-13.0422325475
MMD	9.5828337093
PLCB1	-14.4082554648
SEL1L3	-1.6912871607
RHOBTB2	-11.32647491
DZIP1	10.758455325
LMTK2	-7.2518213575
NXPH3	-4.7202151141
WIF1	12.8174649284
FSTL1	-12.9813667285
PRSS23	5.3140899013
ADAMTS5	-15.8982265771
PPARGC1A	-19.1090571608
ACTL7A	-2.0971375435
TSPAN9	-13.6268962356
ST6GALNAC2	1.4093173711
CCL26	-2.0447668206
CCNO	-15.1086678761
RAMP3	-9.9120143564
RCAN2	-22.6448609899
TSHZ1	-8.7649733424
PLXNC1	15.201964144
SLC17A4	-0.6859397415
FRAT1	-20.2893725056
HS3ST1	-19.4403534222
HEPH	13.5017919385
GNA14	-3.6382292127
CELSR1	-3.921800165
CARTPT	6.3934462826
SPAG6	-7.4991189806
ADAMTS3	12.629341653
ONECUT2	-8.3503634678
ITM2A	-20.2066772508
AIM2	-2.4681838835
NTN1	-4.7822712757
CPNE6	14.3680094559
PTER	6.1569413644
MSC	2.1906517038
KCNAB3	-19.059907631
KCNAB3	-16.1939613248
SLC16A7	-13.0503860327
P2RX6	-9.4789759552
DIRAS3	11.5509883805
ANGPTL1	7.8005791064
PKD2L1	5.475140592
CH25H	-3.3059109012
SELENBP1	11.0580191468
BAIAP3	16.6424643841
ENDOU	9.5091433292
FGF18	-8.5443792472
TNFRSF10C	-0.6563146528
TNFRSF11A	7.8756488653
MARCO	3.2522511878
EIF3B	-0.2100524428
HSD17B6	13.3939910696
STC2	-4.8411035923
RGS20	8.5647605588
BHLHE40	-13.1470002979
PRSS12	6.8301423032
SEMA7A	-21.3692759443
RASAL1	10.6895886349
BBOX1	13.5331055699
SRPX	0.352719041
FZD8	11.5291422474
MADCAM1	-15.3445599773
ST8SIA4	0.7646342019
ZIC1	-0.6376011309
WNT3	-11.6101626368
VIPR2	-10.6421022526
PHLDA2	-3.9080544519
TPBG	-4.864137321
TNF	-9.4630506332
TSPAN8	-6.0251219378
NR2E1	13.6888391985
ICAM5	4.6397755581
TIMP1	5.3524987312
TGM1	-8.5222777043
TGFBI	4.5065196953
STC1	-4.9927008688
SSTR2	6.6652787189
SSTR1	15.1355081072
SPINK2	-7.174608287
SOX9	11.6707616947
SOX2	7.6737046147
SNCG	6.3663177777
SLN	12.2017009821
SLIT1	13.8629327464
SLC1A3	14.581178215
SLC1A2	13.4100035588
SLC1A2	13.1896058227
SIX3	1.0293693501
SGCG	-11.996998183
SFRP2	-0.2545542978
SDC4	13.0544048529
CCL3	-11.2477158886
CCL2	-0.4850990975
CCL1	-6.9702669718
SCN9A	5.4093792671
SCN4B	-20.2598756614
RLBP1	12.5134404655
RGS1	-0.0109321397
RGR	12.2278035511
RET	-11.7666425948
RASGRF2	4.9824228212
RAPSN	0.4647694775
RAB27B	12.123024277
PVALB	-20.4864785014
PTPRR	9.0845819897
PTH1R	-8.0231782018
PTGS2	-3.7646750771
PTGIS	-3.713641317
PTGER4	11.3162290098
PSG7	2.2322389481
PRPH	-1.0142741679
PRKCG	14.389382794
PKIA	12.8847052406
PON3	12.8861176499
PNMT	15.6464145261
PMAIP1	-4.8859602487
PDE6H	2.6040062646
PCSK5	13.4406482584
PCP4	-17.2109470698
P2RY2	5.0567810153
P2RY1	9.6064192578
OCA2	2.424047581
NPY1R	14.2223736802
NPTX2	5.2731376229
NPPC	-10.2065476724
NPPA	5.091405734
NOV	12.4098785099
NOS2	-12.3441595829
NGFR	-6.1561290195
NEK2	13.0297671512
NEFH	-20.0755481852
NEFM	-15.9571911218
NEB	-9.583510821
MYCL1	-0.7507201518
MT2A	9.0149246726
MICB	-11.4244447599
MICA	-8.9213787421
MGP	-1.9592946597
MET	-3.4655855451
MEP1B	-3.3378730296
LPL	1.0861682456
LOXL1	9.7290350948
LIPC	0.498480688
LGALS2	4.9051073986
LGALS1	-5.8231579774
LCT	-0.1986809017
LCP2	-3.1945595331
LAIR2	-1.3482152529
LAG3	-18.2721364769
KRT33A	3.7500502947
KRT31	3.0272602978
KRT17	4.8921538699
KRT5	-0.1302566868
KRT1	4.6585233451
KNG1	-10.1176530755
KCNS3	-14.2677842139
KCNS2	-14.1153811966
KCNS1	-18.6809057873
KCNN4	-11.9531284466
KCNG1	19.5297560633
KCNC3	-22.717368539
KCNA1	-17.0557112036
ITGA4	4.633189241
IRF6	-7.5907533597
INHBB	11.1403495932
INHBA	-7.1152307596
IL13RA2	12.0276900297
IL12RB2	7.2259819355
IGFBP2	-17.6365847315
CFI	-2.6917825036
HTR2C	7.4170449218
IGSF3	-5.4581191632
HRC	-8.3093811371
HPR	13.4074075079
HLA.DPB2	1.8450047489
HBE1	8.2562890035
GSTM5	9.8052500429
CXCL2	0.9508405209
GRID2	8.1667709736
GPX3	-1.7158404706
GPR26	-0.6627719739
LPAR4	1.786726148
GPR15	-4.6036358821
NPBWR2	-12.1317133231
GPD2	6.641991182
GLUD1	9.1294977709
GLI3	11.6009687607
GJA1	15.4586344213
GDF10	6.0642948182
GBE1	-9.3614497306
GALR1	-9.2123434152
GABRD	-12.8986229565
GABRD	-14.932291127
GABRB1	11.9935381301
GPC5	16.3160182113
FGFR3	14.0902964194
FGF9	-16.8093872556
FGF2	12.1826641098
FAH	12.3964187933
FABP7	12.7115551784
FABP6	-1.4115001512
ETV1	3.4588522507
ESRRB	-7.574412502
ESRRA	-20.8642666416
EGR1	-11.8278279252
EGF	2.3536010822
EFNB2	7.8514995372
EDNRA	-9.7831484698
S1PR1	15.1701119112
GPR183	0.9699359693
DRD5	10.7362851725
DPYSL3	12.1086222701
DMP1	-6.2189723508
CFD	11.2780588815
DAO	-3.441197378
CTSZ	-10.8385913865
CST5	9.2678158298
CST3	10.8556489814
CRYGD	-17.9072596252
CRHBP	-0.4555145047
CRABP1	-18.3196392513
CP	-1.6428984791
COX7A1	-22.7616760289
COL13A1	-13.0447525112
COL5A2	1.301089465
CHIT1	3.9886765306
CHI3L1	-3.181625632
CHGA	-16.0566997679
CENPF	9.0768247089
CDK2	1.1840486403
CDH9	8.5450335098
CDH8	9.9250698886
CD53	3.185855918
CD24	10.0637757604
CD5	2.6259861762
CALCB	-3.0967685326
CALB1	9.6916133963
C4A	5.0202332089
C1R	9.8348391135
BMP8B	-2.4851049175
PRDM1	-2.7026063007
ATP4A	-11.0052554818
ATP2B4	11.2996906672
ASPA	-3.2690733758
STS	-13.7069855696
AQP9	10.1209391153
AQP3	4.4231623399
APOE	14.1642738562
APOC1	9.9970944874
ANXA2P1	-2.7985865558
ALOX5	1.5506884121
AGT	6.7144073324
ADRA1D	-4.9613846915
ADORA2B	16.3509370163
ADCY7	5.5394822285
ADCY2	8.2133439727
SERPINA3	0.4268611784
A_24_P937240	1.8993338643
A_24_P782102	-3.8641910888
TP53I11	7.4600248447
A_24_P316296	-7.5149921549
A_32_P103966	-3.7114416822
A_32_P105747	8.6094134675
A_24_P247576	-2.1537953216
A_32_P170997	-5.6632914925
A_24_P673968	6.6878295456
A_32_P102581	12.9608992229
A_32_P17484	-16.5657985818
A_32_P13337	-14.4451302129
A_32_P227921	-3.6878009975
A_23_P10488	-3.0992582243
A_24_P911545	1.6347498006
A_24_P62668	-15.5678620437
A_24_P400702	-13.2833039321
A_24_P880000	8.0531014531
A_32_P119736	-5.3375606711
A_32_P168375	-7.5189762384
A_24_P472473	-4.2059551487
A_23_P21862	-2.1193279147
A_24_P205406	-0.9855496396
A_32_P100610	0.5225598425
A_32_P59277	12.5757798363
A_24_P37300	-21.0387804
A_24_P934541	-9.2100014312
GPR157	-9.9887309369
DUXAP10	-0.5638901548
A_24_P924567	-3.1496371664
DPF3	1.794683422
A_24_P924125	-2.76960633
LOC389831	7.7631747707
A_24_P794366	-15.202915537
A_24_P246825	-8.2858010014
A_24_P911504	0.019456434
A_24_P608007	4.2144665857
A_32_P1948	4.1466918225
A_32_P50834	11.3778498024
A_23_P355418	1.3104938262
A_24_P281285	-3.7732615895
A_24_P84130	2.4347171259
A_23_P169319	13.384217363
A_24_P544485	-2.8192560999
A_24_P161068	-21.889452719
LINC00260	14.128505542
A_32_P199220	-8.9347352598
A_24_P937231	6.087716216
A_32_P206344	-8.5143785728
A_32_P146597	3.0202243126
A_32_P103558	14.2810915026
A_32_P105397	-12.8412792076
A_24_P722360	-1.5305283159
A_24_P753849	0.3580484218
A_24_P213256	-3.380494835
A_32_P162322	-4.0359121921
A_32_P220372	-4.1541640222
A_24_P677734	-20.7218893727
A_32_P143778	12.7077102434
A_24_P479645	-2.56563234
A_24_P359671	-0.9649618185
A_32_P4581	7.8818006105
A_32_P183656	-12.062766877
A_24_P333571	-3.7208530948
A_24_P333571	0.1627073917
A_24_P734060	-6.8208654875
A_24_P851522	13.5432097225
FLJ30901	2.4120683874
LOC730091	2.6933981452
A_32_P97739	-10.9238672849
A_24_P740549	9.2852597344
A_24_P127425	-2.1087070345
A_32_P217797	-9.6459057728
A_24_P355246	14.4733867792
A_23_P343382	6.6894373295
A_32_P186914	-13.2392759658
A_24_P928582	-2.1331577942
A_32_P6646	-6.9818005693
A_24_P486924	8.0823246099
A_32_P93442	-14.1711387122
A_24_P507313	-8.7587796743
A_23_P352861	-14.491065246
A_32_P215621	13.2562760591
A_24_P167059	-1.9595457887
A_32_P29618	11.4933965235
A_23_P102331	2.0620129218
A_24_P340112	-3.017755699
A_24_P932468	6.1267241639
A_32_P131583	-4.9848863736
A_32_P73304	-11.3240227997
A_24_P691604	-11.0963408026
A_23_P112100	-9.7820650969
A_24_P914043	-6.0994967007
A_24_P468950	-5.0451237806
A_24_P468950	-3.384474343
A_24_P468950	-9.0604218981
A_24_P468950	-5.8387713094
A_32_P90113	13.4008392191
KALRN	12.5702120616
A_23_P58137	-3.966729438
A_32_P63426	-4.9685001774
A_24_P913411	-11.8579709667
A_24_P941572	0.8388041753
VSTM2A	-8.1723265635
A_32_P10100	-10.9736895394
A_24_P563966	-11.5122714609
A_32_P147484	1.633355003
A_32_P146485	6.5327962685
A_24_P931017	11.3179527318
A_32_P232413	12.3356300399
A_24_P333605	-0.3145430724
A_24_P126741	-12.9634737707
A_24_P383660	0.0333861339
A_24_P93931	6.7190010453
A_32_P200947	3.8608947443
A_24_P924681	12.0584280181
A_32_P198647	-1.369713237
A_32_P108666	11.1610524776
A_32_P108396	-5.8232430518
A_24_P926478	0.0529693859
A_24_P24256	-1.9998237768
A_32_P137883	-0.8980884722
A_32_P3431	10.9623260531
A_24_P815062	-3.3411843387
A_23_P417646	-20.5589181977
A_32_P150269	-1.057008438
A_32_P40596	9.6919454357
A_24_P911718	12.61831079
A_32_P372878	-0.4918617883
A_23_P306240	9.6950672249
A_23_P121573	0.1925081451
A_24_P677712	-15.4975170602
A_24_P910718	8.1256096338
A_24_P64442	-4.2161392219
A_24_P788227	-1.3246604427
A_24_P642771	-10.421097528
A_32_P11381	8.4785380484
CUST_4377_PI416261804	-4.0223001429
A_32_P54628	9.3679435962
A_32_P194423	-12.6128712007
A_32_P17145	-7.7733528328
A_32_P17145	-9.7114958591
A_32_P17145	-7.8087702984
A_32_P59516	11.7240332132
A_32_P7916	-0.5529292421
A_32_P16323	-5.1222167046
A_32_P16323	-0.4712501596
A_32_P175166	-16.2875684079
A_32_P115840	16.1003158666
A_24_P922647	-11.5143675042
TMEM200A	13.1481577944
A_24_P538119	2.2647931479
A_32_P90346	13.3364009019
A_24_P680704	-6.286603011
A_32_P92188	-5.8575249427
A_32_P78705	-21.0757132921
FAM110A	-8.5460077265
A_32_P73151	13.1319945445
A_32_P146815	14.524270815
HCRP1	-9.8702688832
APOE	14.379648649
A_23_P68138	-3.9040820423
A_24_P572303	4.883892327
A_24_P254833	-6.6642970431
A_32_P162494	15.1960079158
A_24_P851353	-10.4777092081
NKAIN3	14.5040237339
A_32_P192865	-7.7258439652
A_32_P4778	0.2324954876
A_32_P26621	3.276781374
A_24_P49657	5.66115847
PRODH	14.9229668255
A_32_P129406	-15.4152833652
A_24_P477948	4.5728255311
A_23_P40290	14.140450192
A_24_P586072	14.0411195495
CUST_392_PI417507815	-3.6367516954
A_24_P511686	14.0895984545
BHLHE40	-14.4204501402
PTGES	4.4907560238
A_32_P4626	-2.9758054672
A_24_P710270	2.9172320935
LINC00461	9.0011233306
A_32_P212685	-0.2737430897
A_24_P340498	-4.2459180759
A_24_P229807	-3.163801094
A_24_P221105	-3.2885436425
A_24_P178444	6.4641287639
A_24_P676566	-4.4852159432
A_24_P676566	-5.7214252049
A_32_P111072	-11.6213162261
A_32_P38345	-21.428393673
A_32_P99116	-12.9157117402
TUBB8	5.7517161909
ECEL1P2	-6.284234397
MARCH1	4.0059823875
A_32_P64286	9.7165355
LRRC37A4P	-13.2230627875
A_23_P113101	14.8144661234
A_24_P238896	-1.8257937173
A_24_P486659	0.1320825254
A_24_P558034	-2.911364206
A_24_P564761	-2.5049633335
A_24_P657695	-3.1086100915
A_24_P659202	5.4004517885
A_24_P799680	-8.6929422579
A_24_P807445	-3.229594632
A_24_P910566	11.7381255724
A_23_P402804	-15.1221438216
A_24_P118336	-5.4382764135
A_32_P9207	12.8522261416
