# Supplementary material for: Differences in Human Cortical Gene Expression Match the Temporal Properties of Large-Scale Functional Networks
Source: PLoS One. 2014 Dec 29;9(12):e115913. doi: 10.1371/journal.pone.0115913 (PMC4278769; doi:10.1371/journal.pone.0115913)
Supplement: S13 Table — Brains H0351.2001 and H0351.2002 DiCA: Bootstrap ratios for the 161 genes. (CSV) [file pone.0115913.s016.csv]

		H0351.2001	H0351.2002
Family name	Gene symbol	BT	BT
KCN	KCNG1	-16.8045626589	-18.3123683765
KCN	KCNMB4	-9.2079217312	-11.7570113705
KCN	KCNN2	-7.863971321	-7.2459143938
KCN	KCNK13	-7.7803953081	-8.7828234764
KCN	KCNJ1	-7.5151371813	-1.7097486946
KCN	KCNA4	-7.1735402929	-11.0120083338
KCN	KCNB2	-7.0381788599	-11.2677902568
KCN	KCNT2	-6.7035625919	-7.3059774266
KCN	KCNN3	-6.5614305363	-17.2655796863
KCN	KCNF1	-6.2551166636	-0.5303566137
KCN	KCNK1	-5.9677563391	-5.0762415281
KCN	KCNJ12	-5.880428365	-2.7639540557
KCN	KCNG3	-5.6700887309	-12.5810862559
KCN	KCNQ2	-5.5488789262	-9.7029090821
KCN	KCNK2	-5.0946003077	-8.4402833284
KCN	KCNH5	-4.8203408426	-7.6859439278
KCN	KCNE4	-4.8169553635	-2.7017176586
KCN	KCNA5	-4.7656231207	-3.4620909738
KCN	KCNMB2	-4.7165295115	-5.4121293158
KCN	KCNA7	-4.682697135	-1.4112732774
KCN	KCNC2	-4.5249153391	1.7770305762
KCN	KCNK3	-4.4416493194	-3.4181270205
KCN	KCNQ1	-4.257986461	0.6281929986
KCN	KCNAB1	-4.1272852161	-2.0549628233
KCN	KCNJ5	-3.9417628004	-1.5876913355
KCN	KCNE2	-3.9040835953	-2.2059911865
KCN	KCNJ6	-3.7781680187	-1.8411095172
KCN	KCNMB1	-3.7214036832	-1.9629824432
KCN	KCND2	-3.2897137038	-0.5603516116
KCN	KCNE3	-3.1658242859	-2.5121253099
KCN	KCNU1	-3.1084532357	2.5221916037
KCN	KCNK4	-2.8817640178	-5.5678540514
KCN	KCNH2	-2.2497889157	1.2032734088
KCN	KCNH3	-2.0382748922	-0.5402411426
KCN	KCNN1	-1.8990959545	1.0870858538
KCN	KCNV1	-1.8587880194	-7.3949007207
KCN	KCNK18	-1.6720159045	4.7003359314
KCN	KCNJ4	-1.6385591624	1.4546654493
KCN	KCNS3	-1.6172454307	11.2897105637
KCN	KCNQ3	-1.5941129225	-6.7048293619
KCN	KCNJ15	-1.4788415699	0.7417835361
KCN	KCNG4	-1.0715324184	-0.5399033202
KCN	KCND1	-0.9905934299	-1.8936271433
KCN	KCNK16	-0.9576356897	1.9296455713
KCN	KCNJ13	-0.8203495703	1.4704700463
KCN	KCNE1	-0.6744845447	0.6374604767
KCN	KCNAB2	-0.4249529595	4.0317933517
KCN	KCNH7	-0.3291827077	-11.3398276049
KCN	KCNMA1	-0.1741934281	-3.2993139968
KCN	KCNA10	-0.1576970527	5.7929517361
KCN	KCNK17	-0.0736493489	0.6906879922
KCN	KCNK10	-0.0273766984	2.2057531862
KCN	KCNJ11	0.0112658229	7.2006943979
KCN	KCNG2	0.0787893631	-0.6201724186
KCN	KCNK9	0.208947564	0.5740174448
KCN	KCNK6	0.23790629	0.2437270986
KCN	KCNK12	0.3996008979	8.0671189713
KCN	KCNIP1	0.5922191255	-4.3671687942
KCN	KCNJ9	0.6574745853	-0.4099400916
KCN	KCNQ4	0.863612769	-0.4287479191
KCN	KCNV2	1.0539375366	1.6482942859
KCN	KCNIP3	1.090011283	1.8268381376
KCN	KCNIP4	1.1512170636	-1.0788052541
KCN	KCND3	1.1688798616	-1.1963976657
KCN	KCNK7	1.455306115	1.6513724103
KCN	KCNK5	1.5502740359	2.3835660711
KCN	KCNIP2	1.9552174757	5.2838697398
KCN	KCNK15	2.1621989406	4.2883063863
KCN	KCNJ8	2.3516236913	-0.9960498653
KCN	KCNC4	2.4742084552	0.9314290997
KCN	KCNJ2	2.7676751985	2.9371912128
KCN	KCNJ16	2.7706764492	-10.612449866
KCN	KCNRG	3.1915557807	-1.0840730926
KCN	KCNH6	3.286453689	7.1520285294
KCN	KCNH8	3.4064683008	1.7843593077
KCN	KCNMB3	3.7145102996	1.3746237674
KCN	KCNC3	3.7831312335	12.7696012447
KCN	KCNJ3	3.9652131675	5.3569477996
KCN	KCNH4	3.9921215097	3.5976271822
KCN	KCNS2	4.0857484108	6.6179031349
KCN	KCNJ14	4.3484032346	-2.0763305923
KCN	KCNH1	4.5428308478	-0.106659311
KCN	KCNA2	4.6432281196	8.0953893538
KCN	KCNA6	4.6576802118	0.1320264179
KCN	KCNJ10	4.7933576116	-5.3452124546
KCN	KCNB1	5.2267453718	4.0531605151
KCN	KCNA3	5.5269699523	6.5739909778
KCN	KCNN4	6.6506263615	9.4100704234
KCN	KCNAB3	6.7670327095	15.4283050252
KCN	KCNT1	7.6660437743	9.0053301089
KCN	KCNC1	7.9914975212	18.5735709896
KCN	KCNQ5	8.9645382434	3.0341411423
KCN	KCNS1	10.1998633555	11.383847927
KCN	KCNA1	11.4935870737	15.994451364
SCN	SCN3B	-13.5558357978	-19.3395307948
SCN	SCN9A	-10.660218382	-15.0911157478
SCN	SCN3A	-10.6174756874	-17.4659401762
SCN	SCN2A	-6.3060738022	-14.028283675
SCN	SCN7A	-5.7611062414	-6.0119275983
SCN	SCNM1	-3.5960277616	-2.1227679336
SCN	SCN11A	-2.6798408453	-1.9126666898
SCN	SCN5A	-2.0191163683	-1.8088279249
SCN	SCN4A	-1.4083666686	-1.4859686292
SCN	SCN2B	-0.208579325	9.1173521891
SCN	SCN10A	1.0463118367	1.4375249163
SCN	SCN8A	4.8455560087	-1.8413509899
SCN	SCN4B	10.1748505112	15.2786515327
SCN	SCN1A	11.1669386355	14.3549147288
SCN	SCN1B	12.0987056201	19.2314609802
CACN	CACNG3	-9.2032835422	-11.7361568109
CACN	CACNA1H	-7.7072628182	-6.8562179198
CACN	CACNB3	-7.1929785276	-4.3762497575
CACN	CACNA1S	-6.3028098992	-7.6105663824
CACN	CACNA1F	-6.0611811372	-1.7862874381
CACN	CACNA2D1	-4.3064980397	-10.9699612507
CACN	CACNG6	-2.9517689544	3.7601175736
CACN	CACNA2D4	-2.7299563943	2.5580907153
CACN	CACNB2	-2.7248349273	-3.2153890436
CACN	CACNA1B	-2.6501044149	-0.4589235633
CACN	CACNG1	-2.0003236365	-2.6572077328
CACN	CACNA1I	-1.823713932	0.0690890193
CACN	CACNA1C	-1.0243232397	-0.088355002
CACN	CACNA1E	-0.9034404944	-4.4918877856
CACN	CACNA1G	-0.6963879198	-0.2823485038
CACN	CACNG4	-0.3599579782	-2.3558329927
CACN	CACNG2	0.2142031593	6.2463905399
CACN	CACNG5	0.6732183928	2.138561292
CACN	CACNG8	0.7774319061	2.4240927713
CACN	CACNB1	1.2677865457	-4.8254605604
CACN	CACNA1D	1.6297579361	-1.8768858532
CACN	CACNA2D3	3.1212878328	3.6050277258
CACN	CACNG7	4.1783127437	0.3285963144
CACN	CACNA1A	5.8137287241	4.1870272272
CACN	CACNB4	5.9800266041	7.8942189131
CACN	CACNA2D2	7.1172420068	10.66473163
SYT	SYT5	-8.5194846215	-9.9100298888
SYT	SYT13	-6.000044771	-7.3274050942
SYT	SYT10	-5.7744953107	-16.7910676696
SYT	SYT4	-5.4424161989	-12.0281601696
SYT	SYT9	-3.6548840726	-8.9934830033
SYT	SYT1	-3.3497866527	-7.6413195597
SYT	SYT11	-1.9139404369	-4.5867346097
SYT	SYT16	-1.5466945577	-8.7536457477
SYT	SYT8	-1.2027616122	0.9191984053
SYT	SYT7	0.4050678384	-6.8691264884
SYT	SYT3	0.4836889756	6.3784573862
SYT	SYT14	0.7317882668	-4.4384339601
SYT	SYT15	1.120588005	3.0631941665
SYT	SYT12	4.8341050085	7.4535480938
SYT	SYT6	5.7881101146	6.4457861076
SYT	SYT2	13.4909794145	19.4801098659
CPLX	CPLX3	-9.3703129001	-13.7111250313
CPLX	CPLX4	-1.6457768246	5.1245187645
CPLX	CPLX2	4.0774189234	6.3818751676
CPLX	CPLX1	9.2910510547	13.4458657774
VAMP	VAMP2	-5.3808013618	-6.5959005905
VAMP	VAMP8	-2.8924151877	1.9142457511
VAMP	VAMP4	0.9674873191	-0.0138579184
VAMP	VAMP5	0.9929081266	-2.506566671
VAMP	VAMP3	2.7725577889	-0.3183877243
VAMP	VAMP1	13.5337179017	22.3106334372
